# Supplementary material for: Epidemiology of Doublet/Multiplet Mutations in Lung Cancers: Evidence that a Subset Arises by Chronocoordinate Events
Source: PLoS One. 2008 Nov 13;3(11):e3714. doi: 10.1371/journal.pone.0003714 (PMC2579325; doi:10.1371/journal.pone.0003714)
Supplement: Table S1 — Supplementary Table 1 (0.07 MB XLS) [file pone.0003714.s003.xls]

## Sheet: Table S-1
Table S1: The characteristics and spacing of doublets in the EGFR gene
ID	Spacing (bp) a	Smoking	Ethnicity	Verified Somatic Mutation	Prior to Treatment	TKI Treatment	Drug response to doublet b	Doublet	Exon	Mutation Pattern	CpG	TS/TV	Paired Mutation type	Verified Somatic Mutations (Reported)	Appearence in Singlet	Drug Response to singlet b (Reported)	PMID
Doublets present in the same exons with proximal spacing
1	1	NA	Asian	NA	Y	gefitinib	PR	2303G>T, S768I	20	G>T	N	TV	TV/TV	Y	Y		15604253
								2305G>T, V769L	20	G>T	Y	TV		NA	N	NA
2	1	NA	Asian	Y	Y	NA	NA	2303G>T, S768I	20	G>T	N	TV	TV/TV	Y	Y	PR	16863509
								2305G>T, V769L	20	G>T	Y	TV		Y	N	NA
3	1	Y	Caucasian	Y	Y	NA	NA	2318A>T, H773L	20	A>T	N	TV	TV/TS	Y	N	NA	15788655
								2320G>A, V774M	20	G>A	Y	TS		Y	N	NA
4	2	NA	Asian	NA	NA	N	NA	2307_2308insCCAGCGTGG, 2310C>T	20	indel9		Indel	Indel/TV	Y	N	NA	16052218
								2315C>G, P772R	20	C>G	N	TV		NA	N	NA
5c	2	N	Korean			NA	NA	2243_2249dup	19	dup7		Dup		NA	N	NA	17186532
								2252_2277delinsG	19	Indel25		Del		NA	N	NA
6c	3	N	NA	NA		erlotinib	PR	2239_2248del	19	del10		Del		NA	N	NA	15329413
								2252_2256del	19	del5		Del		NA	N	NA
7c	4	NA	Asian	NA	NA	N	NA	2235_2236delGG	19	del2		Del	Del/Del	NA	N	NA	16052218
								2241_2248delinsC	19	Indel7		Del		NA	N	NA
8c	4	Y	Asian	Y	Y	N	NA	2235_2236delGG	19	del2		Del	Del/Del	NA	N	NA	17186532
								2241_2248delinsC	19	Indel7		Del		NA	N	NA
9c	4	Y	Asian	Y	Y	N	NA	2235_2236delGG	19	del2		Del	Del/Del	NA	N	NA	17186532
								2241_2248delinsC	19	Indel7		Del		NA	N	NA
10c	4	NA	Asian	NA	NA	N	NA	2235_2236delGG	19	del2		Del	Del/Del	NA	N	NA	16052218
								2241_2251delinsC	19	Indel10		Del		NA	N	NA
11	4	NA	Asian	NA	NA	N	NA	2310_2311ins/dupGCGTGGACA	20	ins9		Del	Ins/TV	Y	N	NA	16052218
								2315C>G, P772R	20	C>G	N	TV		NA	N	NA
12	4	NA	Asian	Y	Y	N	N	2234_2236del, delE746	19	del3		Del	Del/TV,TS	Y	N	NA	16533793
								2241_2244AAGA>CCCG, L747F, R748P	19	TBM	N	TV,TS		Y	N	NA
13	5	Y	Asian	Y	NA	NA	NA	2573T>G, L858R	21	T>G	N	TV	TV/TV	Y	Y	PR,SD,PD	18372921
								2579A>T, K860I	21	A>T	N	TV		Y	N	NA
14	5	NA	Asian	Y	NA	NA	NA	2246_2260del	19	del15		Del	Del/TS	Y	N	NA	18372921
								2240T>C, L747S	19	T>C	N	TS		Y	N	NA
15	6	NA	Asian	Y	Y	gefitinib	PR	2527G>A, V843I	21	C>T	N	TS	TS/TS	Y	N	NA	16152581
								2520C>T, A840A (silent)	21	G>A	Y	TS		Y	N	NA
16	6	N	Asian	NA	Y	NA	NA	2497T>G, L833V	21	T>G	N	TV	TV/TV	NA	N	NA	15623594
								2504A>T, H835L	21	A>T	N	TV		Y	Y	NA
17c	6	NA	Asian	NA	Y	gefitinib	NA	2238_2247del	19	del10		Del	Del/Del	NA	N	NA	15604253
								2254_2255del	19	del2		Del		NA	N	NA
18c	8	N	Caucasian	NA	Y	gefitinib	PR	2229_2236del	19	del8		Del	Del/Del	NA	N	PR	15329413
						erlotinib	PR	2245_2252delinsT	19	Indel7		Indel		NA	N	PR
19	9	NA	Asian	Y	Y	N	N	2582T>A, L861Q	21	T>A	N	TV	TV/TV	Y	Y	PR,PD	16533793
								2572C>A, L858M	21	C>A	N	TV		Y	Y	NA
20	9	NA	Asian	Y	Y	N	N	2582T>A, L861Q	21	T>A	N	TV	TV/TV	Y	Y	PR,PD	16533793
								2572C>A, L858M	21	C>A	N	TV		Y	Y	NA
21	16	NA	Asian	Y	Y	NA	NA	2303G>T, S768I	20	G>T	N	TV	TV/TS	Y	Y	PR	16863509
								2320G>A, V774M	20	G>A	Y	TS		Y	N	NA
22	27	NA	Caucasian	Y	Y	N	NA	2154_2155GG>TT,G719C	18	TBM	N	TV	TV/TV	Y	Y	PR	15741570
								2126A>T, E709V	18	A>T	N	TV		Y	N	NA
23	28	Y	Caucasian	Y	NA	NA	NA	2154_2155GG>TT,G719C	18	TBM	N	TV	TV/TS	Y	Y	PR	18372921
								2125G>A, E709K	18	G>A	N	TS		Y	N	PR
24	28	NA	Asian	Y	Y	N	N	2154_2155GG>TT,G719C	18	TBM	N	TV	TV/TS	Y	Y	PR	16533793
								2125G>A, E709K	18	G>A	N	TS		Y	N	PR
25	28	NA	Asian	Y	Y	N	N	2155G>T, G719C	18	G>T	N	TV	TV/TV	Y	Y	PR	16533793
								2126A>C, E709A	18	G>C	N	TV		Y	N	PR,SD,PD
26	28	NA	NA	NA	Y	N	NA	2155G>A, G719S	18	G>A	N	TS	TV/TS	Y	Y	PR	16467085
								2126A>C, E709A	18	G>C	N	TV		Y	N	PR,SD,PD
27	29	NA	Asian	NA	Y	gefitinib	PR	2155G>T, G719C	18	G>T	N	TV	TV/TV	Y	Y	PR	15738541
								2125G>C, E709Q	18	G>C	N	TV		NA	Y	NA
28	29	NA	Asian	NA	Y	gefitinib	NA	2155G>T, G719C	18	G>T	N	TV	TV/TV	Y	Y	PR	15604253
								2125G>C, 2127A>T, E709H	18	TBM	N	TV		NA	N	NA
29	30	NA	Asian	NA	Y	gefitinib	PR	2239_2262del	19	del24		Del	Del/Ins		Y		16199108
								2270_2271insCAA	19	ins3		Ins		NA	N
30	30	N	Asian	NA	Y	gefitinib	PR	2156G>C, G719A	18	G>C	N	TV	TV/TS	Y	Y	PR,SD,PD	15710947
								2125G>A, E709K	18	G>A	N	TS		Y	N	PR
31	30	Y	Asian	NA	Y	N	NA	2156G>C, G719A	18	G>C	N	TV	TV/TS	Y	Y	PR,SD,PD	16002952
								2125G>A, E709K	18	G>A	N	TS		Y	N	PR
32	38	NA	Asian	NA	Y	gefitinib	PR	2573T>G, L858R	21	T>G	N	TV	TV/TV	Y	Y	PR,SD,PD	15738541
								2612C>G, A871G	21	C>G	N	TV		NA	N	NA
33	38	NA	NA	NA	NA	NA	NA	2237_2255delinsT	19	indel18		Indel	Indel/TS	Y	Y	PR	16014883
								2198C>T, P733L	19	C>T	N	TS		NA	N	NA
34	46	NA	NA	NA	NA	NA	NA	2235_2249del	19	del15		Del	Del/TS	Y	Y	PR,SD,PD	16014883
								2188C>T, L730F	19	C>T	N	TS		NA	N	NA
35	60	N	Asian	NA	Y	NA	NA	2573T>G, L858R	21	T>G	N	TV	TV/TV	Y	Y	PR,SD,PD	15623594
								2512C>G, L838V	21	C>G	N	TV		NA	N	NA
36	72	NA	Asian	Y	Y	N	N	2573T>G, L858R	21	T>G	N	TV	TV/TV	Y	Y	PR,SD,PD	16533793
								2500G>T, V834L	21	G>T	N	TV		Y	N	NA
37	75	NA	Asian	Y	Y	N	N	2573T>G, L858R	21	T>G	N	TV	TV/TV	Y	Y	PR,SD,PD	16533793
								2497T>G, L833V	21	T>G	N	TV		Y	N	NA
38	81	NA	NA	NA	Y	N	NA	2573T>G, L858R	21	T>G	N	TV	TV/TS	Y	Y	PR,SD,PD	16467085
								2491C>T, R831C	21	C>T	Y	TS		N	N	NA
39	89	N	Asian	NA	Y	gefitinib	PD	2513T>C, L838P	21	T>C	N	TS	TS/TS	Novel	Y	NA	16870303
								2603A>G, E868G	21	A>G	N	TS		Novel	N	NA
Doublets present in different exons with distal spacing
40	809	NA	Asian	Y	NA	Y	NA	2237_2251del	19	del15		Del	Del/TV	Y	Y	PR,SD	15998907
								2107C>G, L703V	18	C>G	N	TV		Y	N	SD
41	967	N	Asian	Y	Y	gefitinib	response	2573T>G, L858R	21	T>G	N	TV	TV/TS	Y	Y	PR,SD,PD	16407879
						erotinib	refractory	2650G>A, E884K	22	G>A	N	TS		Y	N	NA
42	6496	NA	Asian	Y	Y	N	N	2240_2257del	19	del18		Del	Del/TS	Y	Y	PR,SD	16533793
								2265C>T, A755A (silent)	20	C>T	N	TS		Y	N	NA
43	6537	N	Asian	NA	Y	NA	NA	2237_2251del	19	del15		Del	Del/TS	Y	Y	PR,SD	15623594
								2305G>A, V769M	20	G>A	Y	TS		NA	N	NA
44	6594	N	Asian	NA	Y	gefitinib	PD	2318A>G, H773R	20	A>G	N	TS	TS/TS	NA	N	SD,PD	15623594
								2193G>A,W731X	19	G>A	N	TS		NA	Y	NA
45d	6599	Y	Caucasian	NA---Y	Y---N	gefitinib	CR---PD	2239_2256del	19	del18		Del	Del/TS	Y	Y	PR	15728811
								2369C>T, T790M	20	C>T	Y	TS		Y	Y	PD
46	6600	NA	Asian	Y	Y	N	N	2240_2257del	19	del18		Del	Del/TS	Y	Y	PR,SD	16533793
								2369C>T, T790M	20	C>T	Y	TS		Y	Y	PD
47d	6600	Y	Caucasian	NA---Y	Y---N	erlotinib	PR---PD	2238_2248delinsGC	19	indel9		Indel	Indel/TS	Y	Y	NA	15737014
								2369C>T, T790M	20	C>T	Y	TS		Y/N	Y	PD
48d	6602	N	Caucasian	NA---Y	Y---N	gefitinib	PR---PD	2236_2250del	19	del15		Del	Del/TS	Y	Y	PR,SD	15737014
								2369C>T, T790M	20	C>T	Y	TS		Y/N	Y	PD
49	6640	N	Asian	NA	NA	Y	SD	2237_2253delinsTTGCT	19	indel12		Indel	Indel/TS	NA	Y	NA	15897572
								2407C>T, R803W	20	C>T	Y	TS		NA	N	NA
50	7296	N	Asian	NA	Y	gefitinib	PR	2156G>C, G719A	18	G>C	N	TV	TV/TV	Y	Y	PR,SD,PD	15710947
								2303G>T, S768I	20	G>T	N	TV		Y	Y	PR
51	7297	N	Asian	NA	Y	NA	NA	2155G>A, G719S	18	G>A	N	TS	TV/TS	Y	Y	PR	15623594
								2303G>T, S768I	20	G>T	N	TV		Y	Y	PR
52	7297	NA	Caucasian	Y	Y	N	NA	2155G>A, G719S	18	G>A	N	TS	TV/TS	Y	Y	PR	15741570
								2303G>T, S768I	20	G>T	N	TV		Y	Y	PR
53	7297	N	Asian	NA	Y	NA	NA	2155G>T, G719C	18	G>T	N	TV	TV/TV	Y	Y	PR	15623594
								2303G>T, S768I	20	G>T	N	TV		Y	Y	PR
54	7297	NA	Caucasian	NA	Y	Y	NA	2155G>T, G719C	18	G>T	N	TV	TV/TV	Y	Y	PR	16043828
								2303G>T, S768I	20	G>T	N	TV		Y	Y	PR
55	7297	NA	Asian	Y	NA	Y	NA	2155G>T, G719C	18	G>T	N	TV	TV/TV	Y	Y	PR	15998907
								2303G>T, S768I	20	G>T	N	TV		Y	Y	PR
56	7297	NA	Asian	Y	Y	NA	NA	2155G>A, G719S	18	G>A	N	TS	TV/TS	Y	Y	PR	16863509
								2303G>T, S768I	20	G>T	N	TV		Y	Y	PR
57	7297	NA	Asian	Y	Y	NA	NA	2155G>T, G719C	18	G>T	N	TV	TV/TV	Y	Y	PR	16863509
								2303G>T, S768I	20	G>T	N	TV		Y	Y	PR
58	7454	N	Caucasian	Y	NA	NA	NA	2311_2312Ins TGGCCACCCCCA	20	ins12		Ins	Del/Ins	Y	N	NA	18372921
								IVS17-55_IVS17-34del	18	del22		Del		Y	N	NA
59	10356	N	Asian	NA	Y	gefitinib	PR	2573T>G, L858R	21	T>G	N	TV	TV/TS	Y	Y	PR,SD,PD	15710947
								2456T>C, V819A	20	T>C	N	TS		N	N	NA
60	10434	NA	Asian	Y	Y	N	N	2573T>G, L858R	21	T>G	N	TV	TV/TS	Y	Y	PR,SD,PD	16533793
								2360A>G, Q787R	20	A>G	N	TS		Y	N	NA
61	10443	NA	Asian	NA	Y	gefitinib	NA	2573T>G, L858R	21	T>G	N	TV	TV/TS	Y	Y	PR,SD,PD	15604253
								2369C>T, T790M	20	C>T	Y	TS		Y/N	Y	PD
62	10443	NA	Asian	Y	Y	N	NA	2573T>G, L858R	21	T>G	N	TV	TV/TS	Y	Y	PR,SD,PD	16003726*
								2369C>T, T790M	20	C>T	Y	TS		Y/N	Y	PD
63	10443	N	Asian	Y	Y	gefitinib	PD	2573T>G, L858R	21	T>G	N	TV	TV/TS	Y	Y	PR,SD,PD	16730855*
								2369C>T, T790M	20	C>T	Y	TS		Y/N	Y	PD
64	10443	NA	NA	NA	Y	N	NA	2573T>G, L858R	21	T>G	N	TV	TV/TS	Y	Y	PR,SD,PD	16467085
								2369C>T, T790M	20	C>T	Y	TS		Y/N	Y	PD
65	10443	NA	Asian	Y	Y	N	N	2573T>G, L858R	21	T>G	N	TV	TV/TS	Y	Y	PR,SD,PD	16533793*
								2369C>T, T790M	20	C>T	Y	TS		Y	Y	PD
66d	10443	N	Caucasian	NA---Y	Y---N	gefitinib	PR---PD	2573T>G, L858R	21	T>G	N	TV	TV/TS	Y	Y	PR,SD,PD	15737014
								2369C>T, T790M	20	C>T	Y	TS		Y/N	Y	PD
67	10461	NA	NA	NA	NA	NA	NA	2573T>G, L858R	21	T>G	N	TV	TV/TS	Y	Y	PR,SD,PD	16014883
								2351C>T, T784F	20	C>T	N	TS		Novel	N	NA
68	10486	N	Caucasion	Y	Y	gefitinib,	PR	2573T>G, L858R	21	T>G	N	TV	TV/TS	Y	Y	PR,SD,PD	15329413
						erlotinib	PR	2326C>T, R776C	20	C>T	Y	TS		Y	N	PR
69	10486	NA	Asian	NA	Y	gefitinib	NA	2573T>G, L858R	21	T>G	N	TV	TV/TS	Y	Y	PR,SD,PD	15604253
								2326C>T, R776C	20	C>T	Y	TS		Y	N	PR
70	10509	NA	Asian	NA	Y	gefitinib	NA	2303G>T, S768I	21	T>G	N	TV	TV/TV	Y	Y	PR,SD,PD	15604253
								2573T>G, L858R	20	G>T	N	TV		Y	Y	PR
71	10509	NA	Asian	Y	NA	Y	NA	2303G>T, S768I	21	T>G	N	TV	TV/TV	Y	Y	PR,SD,PD	15998907
								2573T>G, L858R	20	G>T	N	TV		Y	Y	PR
72	16985	NA	Asian	NA	Y	gefitinib	PR	2237_2255delinsT	19	indel18		Indel	Indel/TS		Y		16199108
								2513T>C, L838P	21	T>C	N	TS		Novel	Y	Novel
73	16993	NA	Asian	Y	Y	gefitinib	PR	2573T>G, L858R	21	T>G	N	TV	TV/TS	Y	Y	PR,SD,PD	16152581
								2273A>G, E758G	19	A>G	N	TS		Y	N	NA
74	17001	Y	Asian	Y	Y	gefitinib	PD	2573T>G, L858R	21	T>G	N	TV	TV/TV	Y	Y	PR,SD,PD	16730855
								2281G>T, D761Y	19	G>T	Y	TV		NA	N	NA
75	17005	NA	NA	NA	NA	NA	NA	2252C>T, T751I	19	C>T	N	TS	TV/TS	NA	N	NA	16014883
								2548C>A, H850N	21	C>A	N	TV		NA	N	NA
76	17040	NA	Asian	N	Y	N	NA	2573T>G, L858R	21	T>G	N	TV	indel/TV	N	Y	NA	15958609
								2239_2248delinsC,2252C>T,	19	indel9		Indel		NA	Y	PR,SD,PD
77	17045	NA	NA	NA	NA	NA	NA	2573T>G, L858R	21	T>G	N	TV	indel/TV	Y	Y	PR	16014883
								2237_2255delinsT	19	indel18		Indel		Y	Y	PR,SD,PD
78	17047	NA	Asian	NA	Y	N	NA	2573T>G, L858R	21	T>G	N	TV	Del/TV	Y	Y	PR,SD,PD	16243431
								2235_2249del	19	del15		Del		Y	Y	PR,SD,PD
79	17051	N	Asian	Y	NA	gefitinib	PR	2582T>A, L861Q	21	T>A	N	TV	Del/TV	Y	Y	PR,SD	16115929
								2240_2257del	19	del18		Del		Y	Y	PR,PD
80	17056	N	Asian	NA	Y	gefitinib	PR	2573T>G, L858R	21	T>G	N	TV	Del/TV	Y	Y	PR,SD,PD	15623594
								2235_2249del	19	del15		Del		Y	Y	PR,PD
81	17065	NA	Asian	Y	Y	gefitinib	PR	2237_2253delinsTC	19	indel15		Indel	Indel/TS	Y	N	NA	16152581
								2593G>A, E865L	21	G>A	N	TS		Y	N	NA
82	17085	NA	Asian	Y	Y	gefitinib	PR	2236_2250del	19	del15		Del	Del/TS	Y	Y	PR,SD	16152581
								2612C>T, A871V	21	C>T	N	TS		Y	N	NA
83	17089	NA	Asian	Y	Y	N	N	2237_2251delinsTTC	19	Indel12		Indel	Indel/TS	NA	N	NA	16533793
								2618G>A,G873E	21	G>A	N	TS		NA	Y	NA
84	17786	N	Asian	NA	Y	N	NA	2573T>G, L858R	21	T>G	N	TV	TV/TS	Y	Y	PR,SD,PD	16002952
								2174C>T, T725M	18	C>T	Y	TS		N	N	NA
85	17789	NA	Asian	Y	Y	N	N	2582T>A, L861Q	21	T>A	N	TV	TV/TS	Y	Y	PR,PD	16533793
								2200G>A, E734K	19	G>A	N	TS		Y	N	NA
86	17816	NA	Asian	NA	Y	NA	NA	2155G>A, G719S	18	G>A	N	TS	TV/TS	Y	Y	PR	16503085
								2582T>A, L861Q	21	T>A	N	TV		Y	Y	PR,PD
87	17816	N	Asian	NA	NA	Y	PD	2155G>A, G719S	18	G>A	N	TS	TV/TS	Y	Y	PR	15897572
								2582T>A, L861Q	21	T>A	N	TV		Y	Y	PR,PD
88	17816	NA	NA	NA	Y	gefitinib	PR	2155G>A, G719S	18	G>A	N	TS	TV/TS	Y	Y	PR	16467085
								2582T>A, L861Q	21	T>A	N	TV		Y	Y	PR,PD
89	17819	NA	Asian	Y	Y	N	N	2582T>A, L861Q	21	T>A	N	TV	TV/TS	Y	Y	PR,PD	16533793
								2170G>A, G724S	18	G>A	Y	TS		Y	N	NA
90	17835	NA	Asian	Y	Y	N	N	2573T>G, L858R	21	T>G	N	TV	TV/TS	Y	Y	PR,SD,PD	16533793
								2125G>A, E709K	18	G>A	N	TS		Y	N	PR
91	17835	NA	Asian	Y	NA	Y	NA	2573T>G, L858R	21	T>G	N	TV	TV/TS	Y	Y	PR,SD,PD	15998907
								2125G>A, E709K	18	G>A	N	TS		Y	N	PR
92	17835	NA	Asian	Y	Y	NA	NA	2573T>G, L858R	21	T>G	N	TV	TV/TS	Y	Y	PR,SD,PD	16863509
								2125G>A, E709K	18	G>A	N	TS		Y	N	PR
93	17836	NA	Asian	NA	Y	gefitinib	PD	2573T>G, L858R	21	T>G	N	TV	TV/TS	Y	Y	PR,SD,PD	15738541
								2126A>G, E709G	18	A>G	N	TS		NA	N	NA
94	17836	Y	Asian	NA	Y	gefitinib	PR	2573T>G, L858R	21	T>G	N	TV	TV/TS	Y	Y	PR,SD,PD	16824645
								2126A>G, E709G	18	A>G	N	TS		NA	N	NA
95	17836	Y	Asian	NA	Y	NA	NA	2573T>G, L858R	21	T>G	N	TV	TV/TS	Y	Y	PR,SD,PD	15623594
								2126A>G, E709G	18	A>G	N	TS		NA	N	NA
96	17836	NA	Asian	Y	Y	NA	NA	2573T>G, L858R	21	T>G	N	TV	TV/TS	Y	Y	PR,SD,PD	16863509
								2126A>G, E709G	18	A>G	N	TS		Y	N	NA
97	17836	NA	Asian	Y	Y	NA	NA	2573T>G, L858R	21	T>G	N	TV	TV/TV	Y	Y	PR,SD,PD	16863509
								2126A>C, E709A	18	A>C	N	TV		Y	N	NA
98	17836	Y	Asian	NA	Y	NA	NA	2573T>G, L858R	21	T>G	N	TV	TV/TV	Y	Y	PR,SD,PD	15623594
								2126A>C, E709A	18	A>C	N	TV		Y	N	PR
Bold face indicates that two mutations within a doublet reside on the same allele.
a Spacing is the number of base pairs between two mutations, not including either mutation. In the case of deletions, spacing is the number of base pairs between the last deleted base of the first mutation
and the first mutated base of the second mutation.
b Drug Response: PR-partial response; SD-stable disease; PD-progressive disease.
c Eight doublets (net in-frame IMIDI) consist of two OMIDI mutations.
d In four cases, the secondary mutation (T790M) was found after tyrosine kinase inhibitor (TKI) therapy.
