# Supplementary material for: Epidemiology of Doublet/Multiplet Mutations in Lung Cancers: Evidence that a Subset Arises by Chronocoordinate Events
Source: PLoS One. 2008 Nov 13;3(11):e3714. doi: 10.1371/journal.pone.0003714 (PMC2579325; doi:10.1371/journal.pone.0003714)
Supplement: Table S2 — Supplementary Table 2 (0.07 MB XLS) [file pone.0003714.s004.xls]

## Sheet: Table s-2
Table S2: 54 doublets appear in TP53 in lung cancer without exposure (IARC,R12)
Sample_ID	ExonIntron	Codon_number	Genomic_nt	Spacing (bp)	CpG_site	Splice_site	Mutation paired type	Description	ProtDescription	Effect	Putative_stop	Sample_Name	Sample_source	Tumor_origin	Morphology	p53_IHC	Add_Info	Sex	Age	Ethnicity	Population	Country	Geo_area	polymorphism	Family_history	Tobacco	Alcohol	Exposure	Infectious_agent	Allelism	PMID
23 doublets present in the same exon with close spacing
20895	5-exon	158	13152	1	TRUE	FALSE		G>T	p.R158L	missense	0	MOR04-21	surgery	primary	Adenocarcinoma, NOS	positive		M	54		Eastern Asia	Japan				NA	NA	NA	NA	NA	15073856
	5-exon	159	13154		TRUE	FALSE	TV/TV	G>T	p.A159S	missense	0	MOR04-21	surgery	primary	Adenocarcinoma, NOS	positive		M	54		Eastern Asia	Japan				NA	NA	NA	NA	NA	15073856
24799	6-exon	220	13419	1	FALSE	FALSE		A>T	p.Y220F	missense	0	SHI06-31	surgery	primary	Squamous cell carcinoma, NOS	NA		M	62		Eastern Asia	Japan				NA	NA	NA	NA		16506220
	6-exon	221	13421		FALSE	FALSE	TV/Del1	del1	NA	FS	246	SHI06-31	surgery	primary	Squamous cell carcinoma, NOS	NA		M	62		Eastern Asia	Japan				NA	NA	NA	NA		16506220
16019	5-exon	155	13144	1	FALSE	FALSE		C>T	p.T155T	silent	0	REN02-15	surgery	primary	Adenocarcinoma, NOS	NA					Western Europe	The Netherlands				NA	NA	NA	NA		11815976
	5-exon	156	13146		TRUE	FALSE	TS/TV	G>C	p.R156P	missense	0	REN02-15	surgery	primary	Adenocarcinoma, NOS	NA					Western Europe	The Netherlands				NA	NA	NA	NA		11815976
5831	7-exon	248	14069	4	TRUE	FALSE		C>G	p.R248G	missense	0	T1820	surgery	NA	Non-small cell carcinoma (C34._)	positive					Northern America	USA				NA	NA	NA	NA		8934544
5831	7-exon	249	14074		FALSE	FALSE	TV/TV	G>C	p.R249S	missense	0	T1820	surgery	NA	Non-small cell carcinoma (C34._)	positive					Northern America	USA				NA	NA	NA	NA		8934544
5544	8-exon	276	14496	5	FALSE	FALSE		C>A	p.A276D	missense	0	shi26	surgery	primary	Large cell carcinoma, NOS	positive					Western Europe	Switzerland				NA	NA	NA	NA		8664051
5544	8-exon	278	14502		FALSE	FALSE	TV/TV	C>G	p.P278R	missense	0	shi26	surgery	primary	Large cell carcinoma, NOS	positive					Western Europe	Switzerland				NA	NA	NA	NA		8664051
5545	8-exon	276	14496	5	FALSE	FALSE		C>A	p.A276D	missense	0	shi28	surgery	primary	Squamous cell carcinoma, NOS	positive					Western Europe	Switzerland				NA	NA	NA	NA		8664051
5545	8-exon	278	14502		FALSE	FALSE	TV/TV	C>G	p.P278R	missense	0	shi28	surgery	primary	Squamous cell carcinoma, NOS	positive					Western Europe	Switzerland				NA	NA	NA	NA		8664051
5783	8-exon	262	14453	5	FALSE	FALSE		del23	NA	FS	0	T1588	surgery	NA	Non-small cell carcinoma (C34._)	positive					Northern America	USA				NA	NA	NA	NA		8934544
5783	8-exon	264	14459		FALSE	FALSE	TV/D23	C>A	p.L264I	missense	0	T1588	surgery	NA	Non-small cell carcinoma (C34._)	positive					Northern America	USA				NA	NA	NA	NA		8934544
16192	5-exon	170	13188	6	TRUE	FALSE		C>T	p.T170M	missense	0	KOGA01-7	surgery	primary	Papillary adenocarcinoma, NOS	positive					Eastern Asia	Japan	Fukuoka			NA	NA	NA	NA		11410513
16192	5-exon	172	13195		FALSE	FALSE	TS/TV	T>G	p.V172V	silent	0	KOGA01-7	surgery	primary	Papillary adenocarcinoma, NOS	positive					Eastern Asia	Japan	Fukuoka			NA	NA	NA	NA		11410513
4595	5-exon	176	13205	8	FALSE	FALSE		del1	NA	FS	246	KK95-267	surgery	NA	Cancer	NA					Eastern Asia	Japan				NA	NA	NA	NA
4595	5-exon	179	13214		FALSE	FALSE	TS/Del1	C>T	p.H179Y	missense	0	KK95-267	surgery	NA	Cancer	NA					Eastern Asia	Japan				NA	NA	NA	NA
11933	6-exon	196	13346	8	TRUE	FALSE		C>T	p.R196X	nonsense	0	JET99-23	NA	NA	Small cell carcinoma, NOS	NA		M			Northern America	USA				NA	NA	NA	NA		10582680
11933	6-exon	199	13355		FALSE	FALSE	TS/TS	G>A	p.G199R	missense	0	JET99-23	NA	NA	Small cell carcinoma, NOS	NA		M			Northern America	USA				NA	NA	NA	NA		10582680
9122	8-exon	270	14477	9	FALSE	FALSE		T>G	p.F270V	missense	0	HF98-6	surgery	primary	Adenocarcinoma, NOS	NA		F	70		Eastern Asia	Japan				non-smoker	NA	NA	NA		9738975
9122	8-exon	273	14487		TRUE	FALSE	TV/TV	G>T	p.R273L	missense	0	HF98-6	surgery	primary	Adenocarcinoma, NOS	NA		F	70		Eastern Asia	Japan				non-smoker	NA	NA	NA		9738975
23403	6-exon	208	13384	15	FALSE	FALSE		C>G	p.D208E	missense	0	CHA05-8	surgery	primary	Non-small cell carcinoma (C34._)	positive					South Eastern Asia	Taiwan				NA	NA	NA	NA	NA	15863268
23403	6-exon	214	13400		FALSE	FALSE	TV/TV	C>G	p.H214D	missense	0	CHA05-8	surgery	primary	Non-small cell carcinoma (C34._)	positive					South Eastern Asia	Taiwan				NA	NA	NA	NA	NA	15863268
13388	7-exon	241	14049	18	FALSE	FALSE		C>G	p.S241C	missense	0	KIN00-7	surgery	primary	Non-small cell carcinoma (C34._)	NA					Northern America	USA	Rhode Island			NA	NA	NA	NA		10951339
13388	7-exon	247	14068		FALSE	FALSE	TV/TV	C>A	p.N247K	missense	0	KIN00-7	surgery	primary	Non-small cell carcinoma (C34._)	NA					Northern America	USA	Rhode Island			NA	NA	NA	NA		10951339
16017	5-exon	152	13133	20	FALSE	FALSE		C>T	p.P152S	missense	0	REN02-13	surgery	primary	Squamous cell carcinoma, NOS	NA					Western Europe	The Netherlands				NA	NA	NA	NA		11815976
16017	5-exon	159	13154		TRUE	FALSE	TS/TV	G>T	p.A159S	missense	0	REN02-13	surgery	primary	Squamous cell carcinoma, NOS	NA					Western Europe	The Netherlands				NA	NA	NA	NA		11815976
5942	5-exon	131	13070	21	FALSE	FALSE		A>G	p.N131D	missense	0	Lilo-18	surgery	primary	Squamous cell carcinoma, NOS	positive		M	65		Northern Europe	UK				smoker	NA	NA	NA		9099958
5942	5-exon	138	13092		FALSE	FALSE	TS/TS	C>T	p.A138V	missense	0	Lilo-18	surgery	primary	Squamous cell carcinoma, NOS	positive		M	65		Northern Europe	UK				smoker	NA	NA	NA		9099958
17118	7-exon	249	14072	28	FALSE	FALSE		A>G	p.R249G	missense	0	NAN02-1b	surgery	primary	Bronchiolo-alveolar adenocarcinoma (C34._)	positive		M	72		Eastern Asia	Japan				NA	NA	NA	NA		12040292
17118	7-exon	258	14101		FALSE	FALSE	TS/TS	A>G	p.E258E	silent	0	NAN02-1b	surgery	primary	Bronchiolo-alveolar adenocarcinoma (C34._)	positive		M	72		Eastern Asia	Japan				NA	NA	NA	NA		12040292
517	7-exon	249	14074	28	FALSE	FALSE		G>C	p.R249S	missense	0	NCI-H324	cell-line	NA	Adenocarcinoma, NOS	NA					Northern America	USA				NA	NA	NA	NA		1311061
517	7-exon	259	14103		FALSE	FALSE	TV/TV	A>T	p.D259V	missense	0	NCI-H324	cell-line	NA	Adenocarcinoma, NOS	NA					Northern America	USA				NA	NA	NA	NA		1311061
9572	7-exon	234	14028	30	FALSE	FALSE		A>G	p.Y234C	missense	0	SO97-11	surgery	primary	Squamous cell carcinoma, NOS	NA		M	50		Eastern Asia	Japan			No history of cancer	NA	NA	NA	NA		9231161
9572	7-exon	244	14059		TRUE	FALSE	TV/TS	C>G	p.G244G	silent	0	SO97-11	surgery	primary	Squamous cell carcinoma, NOS	NA		M	50		Eastern Asia	Japan			No history of cancer	NA	NA	NA	NA		9231161
486	7-exon	239	14042	31	FALSE	FALSE		ins1	NA	FS	263	NCI-H125	cell-line	NA	Adenosquamous carcinoma	NA					Northern America	USA				NA	NA	NA	NA		1311061
486	7-exon	249	14074		FALSE	FALSE	TV/Ins1	G>C	p.R249S	missense	0	NCI-H125	cell-line	NA	Adenosquamous carcinoma	NA					Northern America	USA				NA	NA	NA	NA		1311061
11608	5-exon	164	13169	32	FALSE	FALSE		A>T	p.K164X	nonsense	0	MSC99-T1	surgery	primary	Squamous cell carcinoma, NOS	NA					Northern America	USA				NA	NA	NA	NA		10557071
11608	5-exon	175	13202		TRUE	FALSE	TV/Del1	del1	NA	FS	0	MSC99-T1	surgery	primary	Squamous cell carcinoma, NOS	NA					Northern America	USA				NA	NA	NA	NA		10557071
10701	5-exon	143	13106	41	FALSE	FALSE		del1	NA	FS	0	Q691T	surgery	primary	Adenocarcinoma, NOS	positive					Eastern Asia	Japan				NA	NA	NA	NA	NA	10023676
10701	5-exon	157	13148		TRUE	FALSE	TV/Del1	G>T	p.V157F	missense	0	Q691T	surgery	primary	Adenocarcinoma, NOS	positive					Eastern Asia	Japan				NA	NA	NA	NA	NA	10023676
13824	5-exon	149	13126	61	FALSE	FALSE		C>T	p.S149S	silent	0	YAM00-32	surgery	primary	Bronchiolo-alveolar adenocarcinoma (C34._)	NA	sclerosing type				Eastern Asia	Japan	Hiroshima			NA	NA	NA	NA		11107049
13824	5-exon	170	13188		TRUE	FALSE	TS/TS	C>T	p.T170M	missense	0	YAM00-32	surgery	primary	Bronchiolo-alveolar adenocarcinoma (C34._)	NA	sclerosing type				Eastern Asia	Japan	Hiroshima			NA	NA	NA	NA		11107049
11275	5-exon	146	13116	86	FALSE	FALSE		G>A	p.W146X	nonsense	0	GLC35	cell-line	NA	Small cell carcinoma, NOS	NA					NA	NA				NA	NA	NA	NA		10408787
11275	5-exon	175	13203		TRUE	FALSE	TS/TS	G>A	p.R175H	missense	0	GLC35	cell-line	NA	Small cell carcinoma, NOS	NA					NA	NA				NA	NA	NA	NA		10408787
31 doublets present in different exons with distal spacing
11378	8-exon	299	14564	131	FALSE	FALSE		del1	NA	FS	344	SA99-1044	surgery	primary	Squamous cell carcinoma, NOS	NA		F	72	Black	Northern America	USA	Baltimore			smoker (ex)	non-drinker	NA	NA		10377423
	9-exon	312	14696		FALSE	FALSE	TV/Del1	C>G	p.T312S	missense	0	SA99-1044	surgery	primary	Squamous cell carcinoma, NOS	NA		F	72	Black	Northern America	USA	Baltimore			smoker (ex)	non-drinker	NA	NA		10377423
23412	5-exon	185	13234	132	TRUE	FALSE		C>A	p.S185R	missense	0	CHA05-34	surgery	primary	Non-small cell carcinoma (C34._)	positive					South Eastern Asia	Taiwan				NA	NA	NA	NA	NA	15863268
	6-exon	203	13367		FALSE	FALSE	M/TV	GTGGAG>CTGGTG	[p.V203L/E204V]	missense	0	CHA05-34	surgery	primary	Non-small cell carcinoma (C34._)	positive					South Eastern Asia	Taiwan				NA	NA	NA	NA	NA	15863268
4638	5-exon	179	13214	191	FALSE	FALSE		C>T	p.H179Y	missense	0	PEL95-11	surgery	primary	Carcinoma, NOS	NA	Codon 179 mutation also present in pleura metastasis	M	63		Western Asia	Israel				NA	NA	NA	NA		7619219
	6-exon	216	13406		FALSE	FALSE	TS/Del3	del3	NA	FS	0	PEL95-11	surgery	primary	Carcinoma, NOS	NA	Codon 179 mutation also present in pleura metastasis	M	63		Western Asia	Israel				NA	NA	NA	NA		7619219
23400	5-exon	171	13191	192	FALSE	FALSE		AG>TC	p.E171V	missense	0	CHA05-1	surgery	primary	Non-small cell carcinoma (C34._)	positive					South Eastern Asia	Taiwan				NA	NA	NA	NA	NA	15863268
	6-exon	208	13384		FALSE	FALSE	M/TV	C>G	p.D208E	missense	0	CHA05-1	surgery	primary	Non-small cell carcinoma (C34._)	positive					South Eastern Asia	Taiwan				NA	NA	NA	NA	NA	15863268
433	5-exon	147	13119	281	FALSE	FALSE		T>A	p.V147D	missense	0	NCI-H1963	cell-line	NA	Small cell carcinoma, NOS	NA		M	56	Black	Northern America	USA				NA	NA	NA	NA		1312696
	6-exon	214	13401		FALSE	FALSE	TS/TV	A>G	p.H214R	missense	0	NCI-H1963	cell-line	NA	Small cell carcinoma, NOS	NA		M	56	Black	Northern America	USA				NA	NA	NA	NA		1312696
4022	7-exon	226	14004	478	FALSE	FALSE		G>A	p.G226D	missense	0	LL-3	surgery	primary	Adenocarcinoma, NOS	NA		M	56		South Eastern Asia	Taiwan				smoker	NA	NA	NA		7952630
	8-exon	272	14483		FALSE	FALSE	TS/TS	G>A	p.V272M	missense	0	LL-3	surgery	primary	Adenocarcinoma, NOS	NA		M	56		South Eastern Asia	Taiwan				smoker	NA	NA	NA		7952630
524	6-exon	217	13409	660	FALSE	FALSE		G>T	p.V217L	missense	0	NCI-H676	cell-line	NA	Adenocarcinoma, NOS	NA					Northern America	USA				NA	NA	NA	NA		1311061
	7-exon	248	14070		TRUE	FALSE	TV/TV	G>T	p.R248L	missense	0	NCI-H676	cell-line	NA	Adenocarcinoma, NOS	NA					Northern America	USA				NA	NA	NA	NA		1311061
16549	6-exon	207	13379	711	FALSE	FALSE		del1	NA	FS	0	AHR00-1217	surgery	primary	Adenocarcinoma, NOS	NA		M	54	Caucasian	Northern America	USA	Baltimore			smoker (ex)	drinker	NA	NA		10866304
	7-exon	255	14091		FALSE	FALSE	TS/Del1	T>C	p.I255T	missense	0	AHR00-1217	surgery	primary	Adenocarcinoma, NOS	NA		M	54	Caucasian	Northern America	USA	Baltimore			smoker (ex)	drinker	NA	NA		10866304
22312	i8-intron	0	13269	764	FALSE	FALSE		G>A	NA	intronic	0	LEC05-410032	NA	primary	Squamous cell carcinoma, NOS	negative		M	76		Eastern Europe	Russia	Moscow			smoker (ex)	NA	NA	NA	NA	15958551
	7-exon	236	14034		FALSE	FALSE	TS/TS	A>G	p.Y236C	missense	0	LEC05-410032	NA	primary	Squamous cell carcinoma, NOS	negative		M	76		Eastern Europe	Russia	Moscow			smoker (ex)	NA	NA	NA	NA	15958551
22320	5-exon	155	13143	854	FALSE	FALSE		C>A	p.T155N	missense	0	LEC05-410322	NA	primary	Squamous cell carcinoma, NOS	positive		M	57		Eastern Europe	Russia	Moscow			smoker	NA	NA	NA	NA	15958551
	i6-intron	0	13998		FALSE	TRUE	TV/TV	A>T	NA	splice	0	LEC05-410322	NA	primary	Squamous cell carcinoma, NOS	positive		M	57		Eastern Europe	Russia	Moscow			smoker	NA	NA	NA	NA	15958551
24849	5-exon	156	13146	922	TRUE	FALSE		G>A	p.R156H	missense	0	HAG06-10	surgery	NA	Adenocarcinoma, NOS	NA					Northern America	USA				NA	NA	NA	NA		16912213
	7-exon	248	14069		TRUE	FALSE	TS/TS	C>T	p.R248W	missense	0	HAG06-10	surgery	NA	Adenocarcinoma, NOS	NA					Northern America	USA				NA	NA	NA	NA		16912213
24811	5-exon	152	13133	935	FALSE	FALSE		del2	NA	FS	179	SHI06-43	surgery	primary	Squamous cell carcinoma, NOS	NA		M	76		Eastern Asia	Japan				NA	NA	NA	NA		16506220
	7-exon	248	14069		TRUE	FALSE	TS/Del2	C>T	p.R248W	missense	0	SHI06-43	surgery	primary	Squamous cell carcinoma, NOS	NA		M	76		Eastern Asia	Japan				NA	NA	NA	NA		16506220
18823	5-exon	158	13152	919	TRUE	FALSE		G>T	p.R158L	missense	0	AHR03-1975	surgery	primary	Small cell carcinoma, NOS	NA		M	73	Caucasian	Northern America	USA	Baltimore			smoker (ex)	NA	NA	NA		12837832
	7-exon	249	14072		FALSE	FALSE	TV/TS	A>T	p.R249W	missense	0	AHR03-1975	surgery	primary	Small cell carcinoma, NOS	NA		M	73	Caucasian	Northern America	USA	Baltimore			smoker (ex)	NA	NA	NA		12837832
11946	i4-intron	0	13051	976	FALSE	FALSE		A>G	NA	intronic	0	JET99-36	NA	NA	Small cell carcinoma, NOS	NA		M			Northern America	USA				NA	NA	NA	NA		10582680
	7-exon	234	14028		FALSE	FALSE	TS/TS	A>G	p.Y234C	missense	0	JET99-36	NA	NA	Small cell carcinoma, NOS	NA		M			Northern America	USA				NA	NA	NA	NA		10582680
10731	4-exon	91	12197	1008	FALSE	FALSE		G>A	p.W91X	nonsense	0	2181T	surgery	primary	Large cell carcinoma, NOS	negative					Eastern Asia	Japan				NA	NA	NA	NA	NA	10023676
	5-exon	176	13206		FALSE	FALSE	TS/TV	G>T	p.C176F	missense	0	2181T	surgery	primary	Large cell carcinoma, NOS	negative					Eastern Asia	Japan				NA	NA	NA	NA	NA	10023676
10708	6-exon	190	13329	1136	FALSE	FALSE		C>T	p.P190L	missense	0	Q831T	surgery	primary	Adenocarcinoma, NOS	positive					Eastern Asia	Japan				NA	NA	NA	NA	NA	10023676
	8-exon	266	14466		FALSE	FALSE	TS/TV	G>T	p.G266V	missense	0	Q831T	surgery	primary	Adenocarcinoma, NOS	positive					Eastern Asia	Japan				NA	NA	NA	NA	NA	10023676
1060	5-exon	178	13211	1305	FALSE	FALSE		ins1	NA	FS	180	LuC201	surgery	NA	Squamous cell carcinoma, NOS	NA					Eastern Asia	Japan				NA	NA	NA	NA		1324794
	8-exon	283	14517		TRUE	FALSE	TV/Ins1	G>C	p.R283P	missense	0	LuC201	surgery	NA	Squamous cell carcinoma, NOS	NA					Eastern Asia	Japan				NA	NA	NA	NA		1324794
22287	6-exon	214	13401	1308	FALSE	FALSE		A>G	p.H214R	missense	0	LEC05-410015	NA	primary	Adenocarcinoma, NOS	positive		F	71		Eastern Europe	Russia	Moscow			non-smoker	NA	NA	NA	NA	15958551
	9-exon	317	14710		FALSE	FALSE	TS/TV	C>A	p.Q317K	missense	0	LEC05-410015	NA	primary	Adenocarcinoma, NOS	positive		F	71		Eastern Europe	Russia	Moscow			non-smoker	NA	NA	NA	NA	15958551
1072	5-exon	157	13148	1314	TRUE	FALSE		G>T	p.V157F	missense	0	LuC64	surgery	NA	Squamous cell carcinoma, NOS	NA					Eastern Asia	Japan				NA	NA	NA	NA		1324794
	8-exon	265	14463		FALSE	FALSE	TV/M	TG>CT	p.L265P	missense	0	LuC64	surgery	NA	Squamous cell carcinoma, NOS	NA					Eastern Asia	Japan				NA	NA	NA	NA		1324794
895	i4-intron	0	13054	1396	FALSE	TRUE		G>T	NA	splice	0	T31	surgery	NA	Small cell carcinoma, NOS	NA					NA	NA				NA	NA	NA	NA		1312896
	i7-intron	0	14451		FALSE	TRUE	TV/TV	G>T	NA	splice	0	T31	surgery	NA	Small cell carcinoma, NOS	NA					NA	NA				NA	NA	NA	NA		1312896
20892	5-exon	132	13075	1407	FALSE	FALSE		G>C	p.K132N	missense	0	MOR04-18	surgery	primary	Adenocarcinoma, NOS	positive		M	57		Eastern Asia	Japan				NA	NA	NA	NA	NA	15073856
	8-exon	272	14483		FALSE	FALSE	TV/TS	G>A	p.V272M	missense	0	MOR04-18	surgery	primary	Adenocarcinoma, NOS	positive		M	57		Eastern Asia	Japan				NA	NA	NA	NA	NA	15073856
21556	2-exon	16	11763	1442	FALSE	FALSE		A>T	p.Q16L	missense	0	NCI-H2122	cell-line	metastasis (pleura)	Adenocarcinoma, NOS	NA		F	46	Caucasian	NA	NA				smoker	NA	NA	NA		15188009
	5-exon	176	13206		FALSE	FALSE	TS/TV	G>T	p.C176F	missense	0	NCI-H2122	cell-line	metastasis (pleura)	Adenocarcinoma, NOS	NA		F	46	Caucasian	NA	NA				smoker	NA	NA	NA		15188009
5781	5-exon	135	13083	1446	FALSE	FALSE		G>T	p.C135F	missense	0	T1553	surgery	NA	Non-small cell carcinoma (C34._)	positive					Northern America	USA				NA	NA	NA	NA		8934544
	8-exon	287	14530		FALSE	FALSE	TV/TV	G>C	p.E287D	missense	0	T1553	surgery	NA	Non-small cell carcinoma (C34._)	positive					Northern America	USA				NA	NA	NA	NA		8934544
22308	5-exon	166	13176	1575	FALSE	FALSE		C>A	p.S166X	nonsense	0	LEC05-410297	NA	primary	Non-small cell carcinoma (C34._)	negative		M	51		Eastern Europe	Russia	Moscow			smoker (ex)	NA	NA	NA	NA	15958551
	9-exon	331	14752		FALSE	FALSE	TV/TS	C>T	p.Q331X	nonsense	0	LEC05-410297	NA	primary	Non-small cell carcinoma (C34._)	negative		M	51		Eastern Europe	Russia	Moscow			smoker (ex)	NA	NA	NA	NA	15958551
20875	2-exon	11	11747	1658	TRUE	FALSE		G>C	p.E11Q	missense	0	MOR04-1	surgery	primary	Adenocarcinoma, NOS	positive		M	58		Eastern Asia	Japan				NA	NA	NA	NA	NA	15073856
	6-exon	216	13406		FALSE	FALSE	TV/TS	G>A	p.V216M	missense	0	MOR04-1	surgery	primary	Adenocarcinoma, NOS	positive		M	58		Eastern Asia	Japan				NA	NA	NA	NA	NA	15073856
24793	4-exon	88	12186	1887	FALSE	FALSE		G>A	p.A88T	missense	0	SHI06-25	surgery	primary	Squamous cell carcinoma, NOS	NA		M	71		Eastern Asia	Japan				NA	NA	NA	NA		16506220
	7-exon	249	14074		FALSE	FALSE	TS/TV	G>T	p.R249S	missense	0	SHI06-25	surgery	primary	Squamous cell carcinoma, NOS	NA		M	71		Eastern Asia	Japan				NA	NA	NA	NA		16506220
11279	7-exon	248	14070	3552	TRUE	FALSE		G>T	p.R248L	missense	0	GLCP1	cell-line	NA	Squamous cell carcinoma, NOS	NA					NA	NA				NA	NA	NA	NA		10408787
	10-exon	349	17623		FALSE	FALSE	TV/TV	G>T	p.E349X	nonsense	0	GLCP1	cell-line	NA	Squamous cell carcinoma, NOS	NA					NA	NA				NA	NA	NA	NA		10408787
14373*	4-exon	113	12261	2309	FALSE	FALSE		del19	NA	FS	0	HAS00-17	surgery	primary	Adenocarcinoma, NOS	NA		M	69		Eastern Asia	Japan	Tokyo			smoker	NA	NA	NA		20560573
	8-exon	301	14571		FALSE	FALSE	Del19/Del1	del1	NA	FS	0	HAS00-17	surgery	primary	Adenocarcinoma, NOS	NA		M	69		Eastern Asia	Japan	Tokyo			smoker	NA	NA	NA		20560573
23853	4-exon	47	12063	2449	FALSE	FALSE		del2	NA	FS	0	BLO06-83	surgery	primary	Adenocarcinoma, NOS	NA		M		Caucasian	Western Europe	France	Paris			smoker	NA	NA	NA		17001163
	8-exon	282	14513		TRUE	FALSE	TS/Del2	C>T	p.R282W	missense	0	BLO06-83	surgery	primary	Adenocarcinoma, NOS	NA		M		Caucasian	Western Europe	France	Paris			smoker	NA	NA	NA		17001163
20928	8-exon	302	14573	3014	FALSE	FALSE		del1	NA	FS	0	MOR04-54	surgery	primary	Squamous cell carcinoma, NOS	positive		M	66		Eastern Asia	Japan				NA	NA	NA	NA	NA	15073856
	10-exon	337	17588		TRUE	FALSE	TV/Del1	G>T	p.R337L	missense	0	MOR04-54	surgery	primary	Squamous cell carcinoma, NOS	positive		M	66		Eastern Asia	Japan				NA	NA	NA	NA	NA	15073856
10736	5-exon	141	13101	4504	FALSE	FALSE		G>A	p.C141Y	missense	0	N141T	surgery	primary	Adenocarcinoma, NOS	negative					Eastern Asia	Japan				NA	NA	NA	NA	NA	10023676
	10-exon	343	17606		FALSE	FALSE	TS/TS	A>G	p.E343G	missense	0	N141T	surgery	primary	Adenocarcinoma, NOS	negative					Eastern Asia	Japan				NA	NA	NA	NA	NA	10023676
Bold face indicates that the doublet is an OMIDI pair
							54 doublets-2 intronic doublets=52doublets; 21.3/52=41% one driver plus one passenger
