# Supplementary material for: Epidemiology of Doublet/Multiplet Mutations in Lung Cancers: Evidence that a Subset Arises by Chronocoordinate Events
Source: PLoS One. 2008 Nov 13;3(11):e3714. doi: 10.1371/journal.pone.0003714 (PMC2579325; doi:10.1371/journal.pone.0003714)
Supplement: Table S3 — Supplemenatary Table 3 (0.03 MB XLS) [file pone.0003714.s005.xls]

## Sheet: Table s-3
Table S3: The mutation characteristics and spacing within 7 multiplets in theTP53 gene1 in lung cancer
Sample_ID	ExonIntron	Codon_number	Genomic_nt	spacing (bp)	CpG_site	Splice_site	Description	ProtDescription	Effect	Putative_stop	Sample_Name	Sample_source	Tumor_origin	p53_IHC	Add_Info	Sex	Age	Ethnicity	Population	Country	Geo_area	Family_history	Tobacco	Alcohol	Exposure	Infectious_agent	PMID
5 (71%) multiple mutation located in one or two exons
3305	5-exon	171	13190	9	FALSE	FALSE	del1	NA	FS	0	MR94-A27	surgery	primary	NA			69		Northern Europe	Finland			smoker	NA	NA	NA
	5-exon	174	13199	7	FALSE	FALSE	ins1	NA	FS	0	MR94-A27	surgery	primary	NA			69		Northern Europe	Finland			smoker	NA	NA	NA
	5-exon	176	13206		FALSE	FALSE	G>T	p.C176F	missense	0	MR94-A27	surgery	primary	NA			69		Northern Europe	Finland			smoker	NA	NA	NA
5491	5-exon	150	13128	20	FALSE	FALSE	C>T	p.T150I	missense	0	Roth8	biopsy	NA	NA		M	51		Northern America	USA			NA	NA	NA	NA	8782455
	5-exon	157	13148	54	TRUE	FALSE	G>T	p.V157F	missense	0	Roth8	biopsy	NA	NA		M	51		Northern America	USA			NA	NA	NA	NA	8782455
	5-exon	175	13202		TRUE	FALSE	C>A	p.R175S	missense	0	Roth8	biopsy	NA	NA		M	51		Northern America	USA			NA	NA	NA	NA	8782455
5954	i4-intron	0	13031	117	FALSE	FALSE	ins1	NA	intronic	0	Lilo-52	surgery	primary	negative		M	67		Northern Europe	UK			smoker	NA	NA	NA	9099958
	5-exon	157	13148	7	TRUE	FALSE	del1	NA	FS	0	Lilo-52	surgery	primary	negative		M	67		Northern Europe	UK			smoker	NA	NA	NA	9099958
	5-exon	159	13155		FALSE	FALSE	C>T	p.A159V	missense	0	Lilo-52	surgery	primary	negative		M	67		Northern Europe	UK			smoker	NA	NA	NA	9099958
11925	5-exon	144	13110	1353	FALSE	FALSE	A>G	p.Q144R	missense	0	JET99-15	NA	NA	NA		M			Northern America	USA			NA	NA	NA	NA	10582680
	8-exon	265	14463	78	FALSE	FALSE	T>A	p.L265Q	missense	0	JET99-15	NA	NA	NA		M			Northern America	USA			NA	NA	NA	NA	10582680
	8-exon	291	14541		FALSE	FALSE	A>G	p.K291R	missense	0	JET99-15	NA	NA	NA		M			Northern America	USA			NA	NA	NA	NA	10582680
5548	5-exon	161	13160	36	FALSE	FALSE	del1	NA	FS	169	shi58	surgery	primary	positive					Western Europe	Switzerland			NA	NA	NA	NA	8664051
	5-exon	173	13196	8	FALSE	FALSE	del1	NA	FS	0	shi58	surgery	primary	positive					Western Europe	Switzerland			NA	NA	NA	NA	8664051
	5-exon	175	13204	5	FALSE	FALSE	C>G	p.R175R	silent	0	shi58	surgery	primary	positive					Western Europe	Switzerland			NA	NA	NA	NA	8664051
	5-exon	177	13209		FALSE	FALSE	C>T	p.P177L	missense	0	shi58	surgery	primary	positive					Western Europe	Switzerland			NA	NA	NA	NA	8664051
2 (29%) multiple mutation located in more than two exons
22311	5-exon	161	13162	901	FALSE	FALSE	C>T	p.A161A	silent	0	LEC05-410748	NA	primary	positive		M	62		Eastern Europe	Russia	Moscow		smoker (ex)	NA	NA	NA	15958551
	7-exon	246	14063	546	FALSE	FALSE	A>G	p.M246V	missense	0	LEC05-410748	NA	primary	positive		M	62		Eastern Europe	Russia	Moscow		smoker (ex)	NA	NA	NA	15958551
	i8-intron	0	14609		FALSE	FALSE	G>A	NA	intronic	0	LEC05-410748	NA	primary	positive		M	62		Eastern Europe	Russia	Moscow		smoker (ex)	NA	NA	NA	15958551
1032	3-exon	31	11922	217	TRUE	FALSE	G>A	p.V31I	missense	0	LuC106	surgery	NA	NA					Eastern Asia	Japan			NA	NA	NA	NA	1324794
	4-exon	72	12139	1012	TRUE	FALSE	GC>T	NA	FS	0	LuC106	surgery	NA	NA					Eastern Asia	Japan			NA	NA	NA	NA	1324794
	5-exon	158	13151		TRUE	FALSE	del1	NA	FS	158	LuC106	surgery	NA	NA					Eastern Asia	Japan			NA	NA	NA	NA	1324794
1Seven mutliple mutations in the TP53 gene from lung cancer patients were extracted from papers containing a TP53 multiple mutation frequency of less than 50% and listed in theTP53 IARC database (R12). Patients with exposure to coal emissions, mustard gas, radon, asbestos, radiotherapy, or chemotherapy were excluded from the analysis.
