# Supplementary material for: Epidemiology of Doublet/Multiplet Mutations in Lung Cancers: Evidence that a Subset Arises by Chronocoordinate Events
Source: PLoS One. 2008 Nov 13;3(11):e3714. doi: 10.1371/journal.pone.0003714 (PMC2579325; doi:10.1371/journal.pone.0003714)
Supplement: Table S4 — Supplementary Table 4 (0.08 MB XLS) [file pone.0003714.s006.xls]

## Sheet: Table S-4
Table S4: The characteristics and spacing of 107 doublet mutations from breast cancer in the TP53 IARC database (R12)
Sample_ID	ExonIntron	Genomic_nt	spacing	Description	ProtDescription	Effect	p53_IHC	Sex	Age	Ethnicity	Population	Country	Geo_area	Tobacco	Alcohol	Exposure	PMID
71 (66%) doublets are present in the same exon with close spacing
3089	5-exon	13144	1	C>T	p.T155T	silent	NA	F	38		Northern America	USA	San Diego	NA	NA	NA	8033087
3089	5-exon	13146		G>C	p.R156P	missense	NA	F	38		Northern America	USA	San Diego	NA	NA	NA	8033087
16788	7-exon	14056	1	G>A	p.M243I	missense	NA	F			Western Europe	Austria	Vienna	NA	NA	NA	11518461
16788	7-exon	14058		G>A	p.G244D	missense	NA	F			Western Europe	Austria	Vienna	NA	NA	NA	11518461
6377	5-exon	13091	2	G>C	p.A138P	missense	positive	F	63	Asian	Eastern Asia	Japan	North	NA	NA	NA	8950983
6377	5-exon	13094		A>C	p.K139Q	missense	positive	F	63	Asian	Eastern Asia	Japan	North	NA	NA	NA	8950983
11809	5-exon	13085	2	C>T	p.Q136X	nonsense	NA	F			Northern America	USA	South Florida	NA	NA	NA	10606817
11809	5-exon	13088		C>T	p.L137L	silent	NA	F			Northern America	USA	South Florida	NA	NA	NA	10606817
6702	7-exon	14074	3	G>A	p.R249R	silent	NA	F			Northern Europe	UK		NA	NA	NA	9288052
6702	7-exon	14078		del1	NA	FS	NA	F			Northern Europe	UK		NA	NA	NA	9288052
11810	5-exon	13145	4	C>T	p.R156C	missense	NA	F			Northern America	USA	South Florida	NA	NA	NA	10606817
11810	5-exon	13150		C>T	p.V157V	silent	NA	F			Northern America	USA	South Florida	NA	NA	NA	10606817
11818	5-exon	13145	4	C>T	p.R156C	missense	NA	F			Northern America	USA	South Florida	NA	NA	NA	10606817
11818	5-exon	13150		C>T	p.V157V	silent	NA	F			Northern America	USA	South Florida	NA	NA	NA	10606817
11819	5-exon	13069	5	C>T	p.L130L	silent	NA	F			Northern America	USA	South Florida	NA	NA	NA	10606817
11819	5-exon	13075		G>T	p.K132N	missense	NA	F			Northern America	USA	South Florida	NA	NA	NA	10606817
3098	5-exon	13140	5	G>A	p.G154D	missense	NA	F	30		Northern America	USA	San Diego	NA	NA	NA	8033087
3098	5-exon	13146		G>C	p.R156P	missense	NA	F	30		Northern America	USA	San Diego	NA	NA	NA	8033087
5740	6-exon	13403	5	A>T	p.S215C	missense	negative	F			NA	NA		NA	NA	NA	8934544
5740	6-exon	13409		del3	NA	in-fr del	negative	F			NA	NA		NA	NA	NA	8934544
11827	8-exon	14487	5	G>A	p.R273H	missense	NA	F			Northern America	USA	South Florida	NA	NA	NA	10606817
11827	8-exon	14493		G>A	p.C275Y	missense	NA	F			Northern America	USA	South Florida	NA	NA	NA	10606817
11828	8-exon	14469	5	G>A	p.R267Q	missense	NA	F			Northern America	USA	South Florida	NA	NA	NA	10606817
11828	8-exon	14475		G>A	p.S269N	missense	NA	F			Northern America	USA	South Florida	NA	NA	NA	10606817
19745	8-exon	14489	5	G>A	p.V274I	missense	NA	F			South Eastern Asia	Taiwan		NA	NA	NA	15050734
19745	8-exon	14495		G>A	p.A276T	missense	NA	F			South Eastern Asia	Taiwan		NA	NA	NA	15050734
3177	7-exon	14049	6	C>T	p.S241F	missense	NA	F			Southern Europe	Italy	North central Italy (Florence)	NA	NA	NA	7917542
3177	7-exon	14056		G>A	p.M243I	missense	NA	F			Southern Europe	Italy	North central Italy (Florence)	NA	NA	NA	7917542
11489	5-exon	13103	7	C>A	p.P142T	missense	NA	F	33		Northern Europe	Sweden		NA	NA	NA	10615230
11489	5-exon	13111		G>T	p.Q144H	missense	NA	F	33		Northern Europe	Sweden		NA	NA	NA	10615230
11824	7-exon	14016	7	C>T	p.T230I	missense	NA	F			Northern America	USA	South Florida	NA	NA	NA	10606817
11824	7-exon	14024		C>T	p.H233Y	missense	NA	F			Northern America	USA	South Florida	NA	NA	NA	10606817
11837	8-exon	14499	10	G>A	p.C277Y	missense	NA	F			Northern America	USA	South Florida	NA	NA	NA	10606817
11837	8-exon	14510		G>A	p.D281N	missense	NA	F			Northern America	USA	South Florida	NA	NA	NA	10606817
11815	6-exon	13397	10	C>T	p.R213X	nonsense	NA	F			Northern America	USA	South Florida	NA	NA	NA	10606817
11815	6-exon	13408		G>A	p.V216V	silent	NA	F			Northern America	USA	South Florida	NA	NA	NA	10606817
10403	5-exon	13144	10	C>T	p.T155T	silent	NA	F			Western Europe	Austria		NA	NA	NA	10448289
10403	5-exon	13155		C>T	p.A159V	missense	NA	F			Western Europe	Austria		NA	NA	NA	10448289
23221	5-exon	13084	11	C>G	p.C135W	missense	NA	F	55		Western Europe	France	Montpellier	NA	NA	NA	10706127
23221	5-exon	13096		G>T	p.K139N	missense	NA	F	55		Western Europe	France	Montpellier	NA	NA	NA	10706127
11826	8-exon	14561	12	G>A	p.E298K	missense	NA	F			Northern America	USA	South Florida	NA	NA	NA	10606817
11826	8-exon	14574		G>A	p.G302E	missense	NA	F			Northern America	USA	South Florida	NA	NA	NA	10606817
6536	8-exon	14489	12	G>A	p.V274I	missense	NA	F			Northern America	USA	Texas	NA	NA	NA	8260732
6536	8-exon	14502		C>G	p.P278R	missense	NA	F			Northern America	USA	Texas	NA	NA	NA	8260732
695	8-exon	14508	13	G>C	p.R280T	missense	NA	F			Southern Europe	Italy	Turin	NA	NA	NA	1682043
695	8-exon	14522		G>A	p.E285K	missense	NA	F			Southern Europe	Italy	Turin	NA	NA	NA	1682043
17866	5-exon	13059	13	C>G	p.S127C	missense	negative	F			Northern America	USA	Los Angeles	NA	NA	NA	11306511
17866	5-exon	13073		A>C	p.K132Q	missense	negative	F			Northern America	USA	Los Angeles	NA	NA	NA	11306511
18932	7-exon	14040	16	G>A	p.C238Y	missense	positive	F			Eastern Asia	Japan	Tokai	NA	NA	NA	12738987
18932	7-exon	14057		G>A	p.G244S	missense	positive	F			Eastern Asia	Japan	Tokai	NA	NA	NA	12738987
10370	5-exon	13133	17	del1	NA	FS	NA	F			Western Europe	Austria		NA	NA	NA	10448289
10370	5-exon	13151		C>T	p.R158C	missense	NA	F			Western Europe	Austria		NA	NA	NA	10448289
19744	5-exon	13217	17	G>C	p.E180Q	missense	NA	F			South Eastern Asia	Taiwan		NA	NA	NA	15050734
19744	5-exon	13235		G>C	p.D186H	missense	NA	F			South Eastern Asia	Taiwan		NA	NA	NA	15050734
11823	7-exon	14023	18	C>T	p.I232I	silent	NA	F			Northern America	USA	South Florida	NA	NA	NA	10606817
11823	7-exon	14042		del1	NA	FS	NA	F			Northern America	USA	South Florida	NA	NA	NA	10606817
11803	5-exon	13075	20	G>A	p.K132K	silent	NA	F			Northern America	USA	South Florida	NA	NA	NA	10606817
11803	5-exon	13096		G>A	p.K139K	silent	NA	F			Northern America	USA	South Florida	NA	NA	NA	10606817
16594	9-exon	14699	21	G>T	p.S313I	missense	NA	F			Eastern Asia	Korea	Seoul	NA	NA	NA	11715068
16594	9-exon	14721		G>T	p.K320N	missense	NA	F			Eastern Asia	Korea	Seoul	NA	NA	NA	11715068
1125	5-exon	13203	21	G>T	p.R175L	missense	NA	F			Northern Europe	UK	Edinburgh	NA	NA	NA	1394133
1125	5-exon	13225		C>A	p.C182X	nonsense	NA	F			Northern Europe	UK	Edinburgh	NA	NA	NA	1394133
13435	7-exon	14020	23	C>T	p.T231T	silent	positive	F			Northern America	Canada	Toronto	NA	NA	NA	10861455
13435	7-exon	14044		C>T	p.N239N	silent	positive	F			Northern America	Canada	Toronto	NA	NA	NA	10861455
8799	7-exon	14060	23	G>A	p.G245S	missense	NA	F	77		Western Europe	The Netherlands		NA	NA	NA	9569050
8799	7-exon	14084		A>G	p.T253A	missense	NA	F	77		Western Europe	The Netherlands		NA	NA	NA	9569050
9339	6-exon	13393	24	T>C	p.T211T	silent	positive	F			Northern Europe	UK	London	NA	NA	NA	9796697
9339	6-exon	13418		T>C	p.Y220H	missense	positive	F			Northern Europe	UK	London	NA	NA	NA	9796697
11811	6-exon	13365	24	G>A	p.R202H	missense	NA	F			Northern America	USA	South Florida	NA	NA	NA	10606817
11811	6-exon	13390		C>T	p.N210N	silent	NA	F			Northern America	USA	South Florida	NA	NA	NA	10606817
17115	6-exon	13394	24	T>G	p.F212V	missense	NA	F			Northern Europe	UK		NA	NA	NA	11719428
17115	6-exon	13419		A>G	p.Y220C	missense	NA	F			Northern Europe	UK		NA	NA	NA	11719428
3088	5-exon	13108	25	G>A	p.V143V	silent	NA	F	62		Northern America	USA	San Diego	NA	NA	NA	8033087
3088	5-exon	13134		C>T	p.P152L	missense	NA	F	62		Northern America	USA	San Diego	NA	NA	NA	8033087
16606	8-exon	14489	27	ins1	NA	FS	NA	F			Eastern Asia	Korea	Seoul	NA	NA	NA	11715068
16606	8-exon	14517		G>A	p.R283H	missense	NA	F			Eastern Asia	Korea	Seoul	NA	NA	NA	11715068
11813	6-exon	13383	27	A>G	p.D208G	missense	NA	F			Northern America	USA	South Florida	NA	NA	NA	10606817
11813	6-exon	13411		G>A	p.V217V	silent	NA	F			Northern America	USA	South Florida	NA	NA	NA	10606817
7605	5-exon	13109	28	C>T	p.Q144X	nonsense	negative	F	43		Northern America	USA	Los Angeles	NA	NA	NA	9816225
7605	5-exon	13138		C>T	p.P153P	silent	negative	F	43		Northern America	USA	Los Angeles	NA	NA	NA	9816225
9341	6-exon	13364	28	C>A	p.R202S	missense	negative	F			Northern Europe	UK	London	NA	NA	NA	9796697
9341	6-exon	13393		T>C	p.T211T	silent	negative	F			Northern Europe	UK	London	NA	NA	NA	9796697
17871	5-exon	13061	29	C>T	p.P128S	missense	positive	F			Northern America	USA	Los Angeles	NA	NA	NA	11306511
17871	5-exon	13091		G>C	p.A138P	missense	positive	F			Northern America	USA	Los Angeles	NA	NA	NA	11306511
9332	5-exon	13189	30	G>A	p.T170T	silent	positive	F			Northern Europe	UK	London	NA	NA	NA	9796697
9332	5-exon	13220		C>T	p.R181C	missense	positive	F			Northern Europe	UK	London	NA	NA	NA	9796697
10405	5-exon	13184	35	A>G	p.M169V	missense	NA	F			Western Europe	Austria		NA	NA	NA	10448289
10405	5-exon	13220		C>G	p.R181G	missense	NA	F			Western Europe	Austria		NA	NA	NA	10448289
9330	6-exon	13355	37	G>A	p.G199R	missense	negative	F			Northern Europe	UK	London	NA	NA	NA	9796697
9330	6-exon	13393		T>C	p.T211T	silent	negative	F			Northern Europe	UK	London	NA	NA	NA	9796697
11807	5-exon	13102	41	C>T	p.C141C	silent	NA	F			Northern America	USA	South Florida	NA	NA	NA	10606817
11807	5-exon	13144		C>T	p.T155T	silent	NA	F			Northern America	USA	South Florida	NA	NA	NA	10606817
9321	6-exon	13349	43	G>T	p.V197L	missense	positive	F			Northern Europe	UK	London	NA	NA	NA	9796697
9321	6-exon	13393		T>C	p.T211T	silent	positive	F			Northern Europe	UK	London	NA	NA	NA	9796697
3087	5-exon	13157	45	A>G	p.M160V	missense	NA	F	74		Northern America	USA	San Diego	NA	NA	NA	8033087
3087	5-exon	13203		G>A	p.R175H	missense	NA	F	74		Northern America	USA	San Diego	NA	NA	NA	8033087
11817	5-exon	13153	47	C>A	p.R158R	silent	NA	F			Northern America	USA	South Florida	NA	NA	NA	10606817
11817	5-exon	13201		G>A	p.R174R	silent	NA	F			Northern America	USA	South Florida	NA	NA	NA	10606817
19751	6-exon	13341	52	ins1	NA	FS	NA	F			South Eastern Asia	Taiwan		NA	NA	NA	15050734
19751	6-exon	13394		T>A	p.F212I	missense	NA	F			South Eastern Asia	Taiwan		NA	NA	NA	15050734
11812	6-exon	13345	54	C>T	p.I195I	silent	NA	F			Northern America	USA	South Florida	NA	NA	NA	10606817
11812	6-exon	13400		C>T	p.H214Y	missense	NA	F			Northern America	USA	South Florida	NA	NA	NA	10606817
11838	8-exon	14496	56	C>T	p.A276V	missense	NA	F			Northern America	USA	South Florida	NA	NA	NA	10606817
11838	8-exon	14553		C>T	p.P295L	missense	NA	F			Northern America	USA	South Florida	NA	NA	NA	10606817
3090	5-exon	13085	60	C>T	p.Q136X	nonsense	NA	F	50		Northern America	USA	San Diego	NA	NA	NA	8033087
3090	5-exon	13146		G>C	p.R156P	missense	NA	F	50		Northern America	USA	San Diego	NA	NA	NA	8033087
11814	6-exon	13346	61	CG>TC	p.R196S	missense	NA	F			Northern America	USA	South Florida	NA	NA	NA	10606817
11814	6-exon	13408		G>A	p.V216V	silent	NA	F			Northern America	USA	South Florida	NA	NA	NA	10606817
11825	7-exon	14023	64	C>T	p.I232I	silent	NA	F			Northern America	USA	South Florida	NA	NA	NA	10606817
11825	7-exon	14088		T>C	p.I254T	missense	NA	F			Northern America	USA	South Florida	NA	NA	NA	10606817
11820	5-exon	13160	68	G>A	p.A161T	missense	NA	F			Northern America	USA	South Florida	NA	NA	NA	10606817
11820	5-exon	13229		G>A	p.D184N	missense	NA	F			Northern America	USA	South Florida	NA	NA	NA	10606817
11830	8-exon	14497	71	C>T	p.A276A	silent	NA	F			Northern America	USA	South Florida	NA	NA	NA	10606817
11830	8-exon	14569		C>T	p.P300P	silent	NA	F			Northern America	USA	South Florida	NA	NA	NA	10606817
11822	7-exon	14023	72	C>T	p.I232I	silent	NA	F			Northern America	USA	South Florida	NA	NA	NA	10606817
11822	7-exon	14096		C>T	p.L257L	silent	NA	F			Northern America	USA	South Florida	NA	NA	NA	10606817
3093	6-exon	13326	73	C>T	p.A189V	missense	NA	F	37		Northern America	USA	San Diego	NA	NA	NA	8033087
3093	6-exon	13400		C>T	p.H214Y	missense	NA	F	37		Northern America	USA	San Diego	NA	NA	NA	8033087
23960	6-exon	13329	75	C>T	p.P190L	missense	NA	F	35		South Central Asia	India	Kashmir valley	NA	NA	NA	16996204
23960	6-exon	13405		T>G	p.S215R	missense	NA	F	35		South Central Asia	India	Kashmir valley	NA	NA	NA	16996204
11821	7-exon	14027	76	T>C	p.Y234H	missense	NA	F			Northern America	USA	South Florida	NA	NA	NA	10606817
11821	7-exon	14104		C>T	p.D259D	silent	NA	F			Northern America	USA	South Florida	NA	NA	NA	10606817
11832	8-exon	14485	77	G>A	p.V272V	silent	NA	F			Northern America	USA	South Florida	NA	NA	NA	10606817
11832	8-exon	14563		G>A	p.E298E	silent	NA	F			Northern America	USA	South Florida	NA	NA	NA	10606817
11805	5-exon	13059	83	C>T	p.S127F	missense	NA	F			Northern America	USA	South Florida	NA	NA	NA	10606817
11805	5-exon	13143		C>T	p.T155I	missense	NA	F			Northern America	USA	South Florida	NA	NA	NA	10606817
23954	6-exon	13329	89	C>T	p.P190L	missense	NA	F	38		South Central Asia	India	Kashmir valley	NA	NA	NA	16996204
23954	6-exon	13419		ins1	p.Y220X	nonsense	NA	F	38		South Central Asia	India	Kashmir valley	NA	NA	NA	16996204
10407	8-exon	14472	92	A>G	p.N268S	missense	NA	F			Western Europe	Austria		NA	NA	NA	10448289
10407	8-exon	14565		T>C	p.L299P	missense	NA	F			Western Europe	Austria		NA	NA	NA	10448289
18452	5-exon	13085	100	C>T	p.Q136X	nonsense	NA	F			Northern Europe	Norway	Nordbyhagen	NA	NA	NA	12908823
18452	5-exon	13186		G>A	p.M169I	missense	NA	F			Northern Europe	Norway	Nordbyhagen	NA	NA	NA	12908823
11831	8-exon	14462	106	C>T	p.L265L	silent	NA	F			Northern America	USA	South Florida	NA	NA	NA	10606817
11831	8-exon	14569		C>T	p.P300P	silent	NA	F			Northern America	USA	South Florida	NA	NA	NA	10606817
10406	5-exon	13064	107	G>A	p.A129T	missense	NA	F			Western Europe	Austria		NA	NA	NA	10448289
10406	5-exon	13172		C>T	p.Q165X	nonsense	NA	F			Western Europe	Austria		NA	NA	NA	10448289
13432	4-exon	12146	110	C>T	p.A74A	silent	negative	F			Northern America	Canada	Toronto	NA	NA	NA	10861455
13432	4-exon	12257		G>A	p.L111L	silent	negative	F			Northern America	Canada	Toronto	NA	NA	NA	10861455
16590	4-exon	12118	127	G>C	p.R65T	missense	NA	F			Eastern Asia	Korea	Seoul	NA	NA	NA	11715068
16590	4-exon	12246		ins1	NA	FS	NA	F			Eastern Asia	Korea	Seoul	NA	NA	NA	11715068
11804	5-exon	13065	157	C>T	p.A129V	missense	NA	F			Northern America	USA	South Florida	NA	NA	NA	10606817
11804	5-exon	13223		T>C	p.C182R	missense	NA	F			Northern America	USA	South Florida	NA	NA	NA	10606817
36 (34%) doublets are present in different exons with distal spacing
11836	i7-intron	14451	33	G>A	NA	splice	NA	F			Northern America	USA	South Florida	NA	NA	NA	10606817
11836	8-exon	14485		G>A	p.V272V	silent	NA	F			Northern America	USA	South Florida	NA	NA	NA	10606817
1126	5-exon	13212	148	A>C	p.H178P	missense	NA	F			Northern Europe	UK	Edinburgh	NA	NA	NA	1394133
1126	6-exon	13361		del1	NA	FS	NA	F			Northern Europe	UK	Edinburgh	NA	NA	NA	1394133
19741	5-exon	13233	170	del1	NA	FS	NA	F			South Eastern Asia	Taiwan		NA	NA	NA	15050734
19741	6-exon	13404		del1	NA	FS	NA	F			South Eastern Asia	Taiwan		NA	NA	NA	15050734
3086	5-exon	13146	188	G>C	p.R156P	missense	NA	F	72		Northern America	USA	San Diego	NA	NA	NA	8033087
3086	6-exon	13335		A>G	p.Q192R	missense	NA	F	72		Northern America	USA	San Diego	NA	NA	NA	8033087
17397	8-exon	14571	193	C>A	p.P301Q	missense	NA	F			Southern Europe	Italy	L'Aquila	NA	NA	NA	12203794
17397	i9-intron	14765		T>C	NA	intronic	NA	F			Southern Europe	Italy	L'Aquila	NA	NA	NA	12203794
9322	5-exon	13186	206	G>A	p.M169I	missense	positive	F			Northern Europe	UK	London	NA	NA	NA	9796697
9322	6-exon	13393		T>C	p.T211T	silent	positive	F			Northern Europe	UK	London	NA	NA	NA	9796697
8782	5-exon	13197	208	T>C	p.V173A	missense	NA	F	62		Western Europe	The Netherlands		NA	NA	NA	9569050
8782	6-exon	13406		complex	NA	other	NA	F	62		Western Europe	The Netherlands		NA	NA	NA	9569050
9346	5-exon	13166	226	T>A	p.Y163N	missense	positive	F			Northern Europe	UK	London	NA	NA	NA	9796697
9346	6-exon	13393		T>C	p.T211T	silent	positive	F			Northern Europe	UK	London	NA	NA	NA	9796697
8308	5-exon	13168	244	C>T	p.Y163Y	silent	NA	F			Australia/New Zealand	Australia	Adelaide	NA	NA	NA	9815858
8308	6-exon	13413		T>A	p.V218E	missense	NA	F			Australia/New Zealand	Australia	Adelaide	NA	NA	NA	9815858
1123	5-exon	13085	248	C>G	p.Q136E	missense	NA	F			Northern Europe	UK	Edinburgh	NA	NA	NA	1394133
1123	6-exon	13334		C>T	p.Q192X	nonsense	NA	F			Northern Europe	UK	Edinburgh	NA	NA	NA	1394133
16614	8-exon	14489	251	ins1	NA	FS	NA	F			Eastern Asia	Korea	Seoul	NA	NA	NA	11715068
16614	9-exon	14741		A>C	p.Y327S	missense	NA	F			Eastern Asia	Korea	Seoul	NA	NA	NA	11715068
13805	7-exon	14036	419	A>G	p.M237V	missense	NA	F	28		South Central Asia	India	Madurai	NA	NA	NA	11029509
13805	8-exon	14456		A>G	p.N263D	missense	NA	F	28		South Central Asia	India	Madurai	NA	NA	NA	11029509
20719	7-exon	14070	423	G>T	p.R248L	missense	NA	F			Northern America	USA	Pittsburgh, PA	NA	NA	NA	15246568
20719	8-exon	14494		T>C	p.C275C	silent	NA	F			Northern America	USA	Pittsburgh, PA	NA	NA	NA	15246568
4237	7-exon	14070	429	G>A	p.R248Q	missense	NA	F	77	Black	Northern America	USA	New Orleans	NA	NA	NA	7882357
4237	8-exon	14500		T>C	p.C277C	silent	NA	F	77	Black	Northern America	USA	New Orleans	NA	NA	NA	7882357
3081	7-exon	14074	649	G>T	p.R249S	missense	NA	F	55		Northern America	USA	San Diego	NA	NA	NA	8033087
3081	9-exon	14724		A>G	p.K321K	silent	NA	F	55		Northern America	USA	San Diego	NA	NA	NA	8033087
9328	6-exon	13393	674	T>C	p.T211T	silent	positive	F			Northern Europe	UK	London	NA	NA	NA	9796697
9328	7-exon	14068		CC>TT	p.R248W	missense	positive	F			Northern Europe	UK	London	NA	NA	NA	9796697
2254	6-exon	13374	703	A>G	p.Y205C	missense	NA	F	45		Eastern Asia	Japan	Tokyo	NA	NA	NA	8099903
2254	7-exon	14078		ins4	NA	FS	NA	F	45		Eastern Asia	Japan	Tokyo	NA	NA	NA	8099903
16616	6-exon	13331	738	del14	NA	FS	NA	F			Eastern Asia	Korea	Seoul	NA	NA	NA	11715068
16616	7-exon	14070		G>T	p.R248L	missense	NA	F			Eastern Asia	Korea	Seoul	NA	NA	NA	11715068
14332	i6-intron	13964	790	del1	NA	intronic	NA	F			Northern America	Canada	Toronto	NA	NA	NA	11106073
14332	i9-intron	14755		G>T	NA	splice	NA	F			Northern America	Canada	Toronto	NA	NA	NA	11106073
17873	4-exon	12249	818	del6	NA	other	negative	F			Northern America	USA	Los Angeles	NA	NA	NA	11306511
17873	5-exon	13068		T>C	p.L130P	missense	negative	F			Northern America	USA	Los Angeles	NA	NA	NA	11306511
6389	5-exon	13203	829	G>A	p.R175H	missense	positive	F	66	Asian	Eastern Asia	Japan	North	NA	NA	NA	8950983
6389	7-exon	14033		T>A	p.Y236N	missense	positive	F	66	Asian	Eastern Asia	Japan	North	NA	NA	NA	8950983
1127	5-exon	13203	848	G>A	p.R175H	missense	NA	F			Northern Europe	UK	Edinburgh	NA	NA	NA	1394133
1127	7-exon	14052		G>T	p.C242F	missense	NA	F			Northern Europe	UK	Edinburgh	NA	NA	NA	1394133
20618	5-exon	13140	860	G>A	p.G154D	missense	NA	F			Western Europe	Western Europe, NOS		NA	NA	NA	15138567
20618	7-exon	14001		ins69	NA	other	NA	F			Western Europe	Western Europe, NOS		NA	NA	NA	15138567
17874	5-exon	13149	910	T>G	p.V157G	missense	positive	F			Northern America	USA	Los Angeles	NA	NA	NA	11306511
17874	7-exon	14060		G>C	p.G245R	missense	positive	F			Northern America	USA	Los Angeles	NA	NA	NA	11306511
17566	5-exon	13071	997	A>G	p.N131S	missense	NA	F			South America	Brazil	Rio	NA	NA	NA	12209590
17566	7-exon	14069		C>T	p.R248W	missense	NA	F			South America	Brazil	Rio	NA	NA	NA	12209590
16613	6-exon	13331	1157	del14	NA	FS	NA	F			Eastern Asia	Korea	Seoul	NA	NA	NA	11715068
16613	8-exon	14489		ins1	NA	FS	NA	F			Eastern Asia	Korea	Seoul	NA	NA	NA	11715068
4641	6-exon	13347	1204	G>C	p.R196P	missense	NA	F	52		Western Asia	Israel		NA	NA	NA	7619219
4641	8-exon	14552		C>T	p.P295S	missense	NA	F	52		Western Asia	Israel		NA	NA	NA	7619219
21361	4-exon	12144	1274	del7	NA	FS	negative	F	42	Hispanic	NA	NA		NA	NA	NA	15188009
21361	6-exon	13419		A>G	p.Y220C	missense	negative	F	42	Hispanic	NA	NA		NA	NA	NA	15188009
4225	i5-intron	13251	1311	G>A	NA	intronic	NA	F		Black	Northern America	USA	New Orleans	non-smoker	NA	NA	7882357
4225	8-exon	14563		G>A	p.E298E	silent	NA	F		Black	Northern America	USA	New Orleans	non-smoker	NA	NA	7882357
8312	5-exon	13172	1314	C>T	p.Q165X	nonsense	NA	F	33		Australia/New Zealand	Australia	Adelaide	NA	NA	NA	9815858
8312	8-exon	14487		G>C	p.R273P	missense	NA	F	33		Australia/New Zealand	Australia	Adelaide	NA	NA	NA	9815858
17865	5-exon	13091	1395	G>C	p.A138P	missense	positive	F			Northern America	USA	Los Angeles	NA	NA	NA	11306511
17865	8-exon	14487		G>A	p.R273H	missense	positive	F			Northern America	USA	Los Angeles	NA	NA	NA	11306511
596	5-exon	13061	1425	C>T	p.P128S	missense	negative	F			Northern Europe	Norway		NA	NA	NA	1924299
596	8-exon	14487		G>A	p.R273H	missense	negative	F			Northern Europe	Norway		NA	NA	NA	1924299
20718	4-exon	12132	1936	G>A	p.A70T	missense	NA	F			Northern America	USA	Pittsburgh, PA	NA	NA	NA	15246568
20718	7-exon	14069		C>T	p.R248W	missense	NA	F			Northern America	USA	Pittsburgh, PA	NA	NA	NA	15246568
5745	i4-intron	4	NA	del	NA	splice	negative	F			NA	NA		NA	NA	NA	8934544
5745	5-exon	13120		del1	NA	FS	negative	F			NA	NA		NA	NA	NA	8934544
11806	i5-intron	5	NA	GG>AA	NA	NA	NA	F			Northern America	USA	South Florida	NA	NA	NA	10606817
11806	5-exon	13145		C>T	p.R156C	missense	NA	F			Northern America	USA	South Florida	NA	NA	NA	10606817
2624	i6-intron	6	NA	G>A	NA	intronic	NA	F			NA	NA		NA	NA	NA	8156519
2624	6-exon	13384		C>A	p.D208E	missense	NA	F			NA	NA		NA	NA	NA	8156519
NA: Not available
