# Supplementary material for: Epidemiology of Doublet/Multiplet Mutations in Lung Cancers: Evidence that a Subset Arises by Chronocoordinate Events
Source: PLoS One. 2008 Nov 13;3(11):e3714. doi: 10.1371/journal.pone.0003714 (PMC2579325; doi:10.1371/journal.pone.0003714)
Supplement: Table S5 — Supplementary Table 5 (0.11 MB XLS) [file pone.0003714.s007.xls]

## Sheet: Table s-5
Table S5: The characteristics of 159 doublet mutations from colorectal cancer in the TP53 IARC database (R12)
Sample_ID	ExonIntron	Genomic nt	Spacing	Description	ProtDescription	Effect	Putative stop	Sex	Age	Ethnicity	Population	Country	Geo_area	Tobacco	Alcohol	Exposure	PMID
50 (31%) doublets are present in the same exon with close spacing
8038	7-exon	14049	1	C>T	p.S241F	missense	0				Northern Europe	Norway	Oslo	NA	NA	NA	9516972
8038	7-exon	14051		T>C	p.C242R	missense	0				Northern Europe	Norway	Oslo	NA	NA	NA	9516972
11244	5-exon	13116	1	G>A	p.W146X	nonsense	0				Northern America	USA		NA	NA	NA	10391558
11244	5-exon	13118		G>A	p.V147I	missense	0				Northern America	USA		NA	NA	NA	10391558
14888	5-exon	13119	1	TT>AA	p.V147E	missense	0	M	75		Eastern Europe	Eastern Europe, NOS		NA	NA	NA	21158347
14888	5-exon	13121		GAT>TAG	p.D148X	nonsense	0	M	75		Eastern Europe	Eastern Europe, NOS		NA	NA	NA	21158347
200	8-exon	14513	2	C>T	p.R282W	missense	0				Northern America	USA		NA	NA	NA	2253215
200	8-exon	14516		C>T	p.R283C	missense	0				Northern America	USA		NA	NA	NA	2253215
15079	6-exon	13426	3	G>C	p.P222P	silent	0				Northern Europe	Sweden		NA	NA	NA	21135216
15079	6-exon	13430		G>A	p.E224K	missense	0				Northern Europe	Sweden		NA	NA	NA	21135216
15228	6-exon	13321	3	T>C	p.G187G	silent	0				Eastern Asia	Japan		NA	NA	NA	21278280
15228	6-exon	13325		G>A	p.A189T	missense	0				Eastern Asia	Japan		NA	NA	NA	21278280
17921	6-exon	13321	3	T>C	p.G187G	silent	0	F			Eastern Asia	Japan		NA	NA	NA	12469186
17921	6-exon	13325		G>A	p.A189T	missense	0	F			Eastern Asia	Japan		NA	NA	NA	12469186
20180	7-exon	14070	3	G>A	p.R248Q	missense	0				Southern Europe	Italy	Palermo	NA	NA	NA	15541358
20180	7-exon	14074		del1	NA	FS	0				Southern Europe	Italy	Palermo	NA	NA	NA	15541358
748	5-exon	13131	4	C>A	p.P151H	missense	0				Eastern Asia	Japan		NA	NA	NA	1647768
748	5-exon	13136		C>A	p.P153T	missense	0				Eastern Asia	Japan		NA	NA	NA	1647768
23091	7-exon	14086	4	del1	NA	FS	0				Southern Europe	Italy	Palermo	NA	NA	NA	12433709
23091	7-exon	14091		del1	NA	FS	0				Southern Europe	Italy	Palermo	NA	NA	NA	12433709
14265	8-exon	14495	5	G>T	p.A276S	missense	0	M	73		Australia/New Zealand	Australia	Nedlands	NA	NA	NA	11044641
14265	8-exon	14501		C>T	p.P278S	missense	0	M	73		Australia/New Zealand	Australia	Nedlands	NA	NA	NA	11044641
14886	6-exon	13330	5	T>C	p.P190P	silent	0	F	60		Eastern Europe	Eastern Europe, NOS		NA	NA	NA	21158347
14886	6-exon	13336		GC>TT	[p.Q192H;H193Y]	missense	0	F	60		Eastern Europe	Eastern Europe, NOS		NA	NA	NA	21158347
8034	6-exon	13397	6	del7	NA	FS	0				Northern Europe	Norway	Oslo	NA	NA	NA	9516972
8034	6-exon	13404		G>A	p.S215N	missense	0				Northern Europe	Norway	Oslo	NA	NA	NA	9516972
18861	5-exon	13136	6	ins1	NA	FS	180				South Eastern Asia	Taiwan		NA	NA	NA	12795343
18861	5-exon	13143		C>A	p.T155N	missense	0				South Eastern Asia	Taiwan		NA	NA	NA	12795343
22747	8-exon	14570	6	C>G	p.P301A	missense	0				Western Europe	Switzerland		NA	NA	NA	15731168
22747	8-exon	14577		G>C	p.S303T	missense	0				Western Europe	Switzerland		NA	NA	NA	15731168
23082	6-exon	13370	6	G>T	p.E204X	nonsense	0				Southern Europe	Italy	Palermo	NA	NA	NA	12433709
23082	6-exon	13377		T>A	p.L206X	nonsense	0				Southern Europe	Italy	Palermo	NA	NA	NA	12433709
2265	8-exon	14485	9	G>C	p.V272V	silent	0	M	46		Western Europe	The Netherlands	Leiden	NA	NA	NA	8317886
2265	8-exon	14495		G>C	p.A276P	missense	0	M	46		Western Europe	The Netherlands	Leiden	NA	NA	NA	8317886
1919	8-exon	14517	10	G>A	p.R283H	missense	0				Northern America	USA	New York	NA	NA	NA	8500720
1919	8-exon	14528		del5	NA	FS	0				Northern America	USA	New York	NA	NA	NA	8500720
9913	7-exon	14057	11	G>A	p.G244S	missense	0				Southern Europe	Italy		NA	NA	NA	9853427
9913	7-exon	14069		C>T	p.R248W	missense	0				Southern Europe	Italy		NA	NA	NA	9853427
14876	6-exon	13325	13	G>C	p.A189P	missense	0				South America	Chile		NA	NA	NA	21247899
14876	6-exon	13339		ins1	NA	FS	208				South America	Chile		NA	NA	NA	21247899
20175	7-exon	14058	13	G>C	p.G244A	missense	0				Southern Europe	Italy	Palermo	NA	NA	NA	15316933
20175	7-exon	14072		A>C	p.R249R	silent	0				Southern Europe	Italy	Palermo	NA	NA	NA	15316933
9914	7-exon	14057	14	G>A	p.G244S	missense	0				Southern Europe	Italy		NA	NA	NA	9853427
9914	7-exon	14072		del1	NA	FS	0				Southern Europe	Italy		NA	NA	NA	9853427
9915	7-exon	14057	14	G>A	p.G244S	missense	0				Southern Europe	Italy		NA	NA	NA	15541358
9915	7-exon	14072		del1	NA	FS	0				Southern Europe	Italy		NA	NA	NA	15541358
1936	6-exon	13337	15	C>T	p.H193Y	missense	0				Northern America	USA	New York	NA	NA	NA	8500720
1936	6-exon	13353		A>G	p.E198G	missense	0				Northern America	USA	New York	NA	NA	NA	8500720
9599	8-exon	14487	16	G>A	p.R273H	missense	0				NA	NA		NA	NA	NA	9788444
9599	8-exon	14504		G>A	p.G279R	missense	0				NA	NA		NA	NA	NA	9788444
20160	7-exon	14057	16	G>A	p.G244S	missense	0				Southern Europe	Italy	Palermo	NA	NA	NA	15316933
20160	7-exon	14074		del1	NA	FS	0				Southern Europe	Italy	Palermo	NA	NA	NA	15316933
20165	7-exon	14057	16	G>A	p.G244S	missense	0				Southern Europe	Italy	Palermo	NA	NA	NA	15316933
20165	7-exon	14074		del1	NA	FS	0				Southern Europe	Italy	Palermo	NA	NA	NA	15316933
23084	7-exon	14057	16	G>A	p.G244S	missense	0				Southern Europe	Italy	Palermo	NA	NA	NA	12433709
23084	7-exon	14074		del1	NA	FS	0				Southern Europe	Italy	Palermo	NA	NA	NA	12433709
44	5-exon	13133	17	ins1	NA	FS	180				Western Europe	France		NA	NA	NA	8276207
44	5-exon	13151		del2	NA	FS	0				Western Europe	France		NA	NA	NA	8276207
14266	8-exon	14495	18	G>T	p.A276S	missense	0	M	77		Australia/New Zealand	Australia	Nedlands	NA	NA	NA	11044641
14266	8-exon	14514		G>C	p.R282P	missense	0	M	77		Australia/New Zealand	Australia	Nedlands	NA	NA	NA	11044641
6262	8-exon	14454	20	G>A	p.G262D	missense	0				Northern America	USA	Baltimore	NA	NA	NA	8688317
6262	8-exon	14475		G>A	p.S269N	missense	0				Northern America	USA	Baltimore	NA	NA	NA	8688317
15077	8-exon	14457	20	A>T	p.N263I	missense	0				Northern Europe	Sweden		NA	NA	NA	21135216
15077	8-exon	14478		T>A	p.F270Y	missense	0				Northern Europe	Sweden		NA	NA	NA	21135216
15065	8-exon	14486	21	C>T	p.R273C	missense	0				Northern Europe	Sweden		NA	NA	NA	21135216
15065	8-exon	14508		G>A	p.R280K	missense	0				Northern Europe	Sweden		NA	NA	NA	21135216
1915	8-exon	14528	23	del5	NA	FS	0				Northern America	USA	New York	NA	NA	NA	8500720
1915	8-exon	14552		C>T	p.P295S	missense	0				Northern America	USA	New York	NA	NA	NA	8500720
20183	6-exon	13337	26	C>G	p.H193D	missense	0				Southern Europe	Italy	Palermo	NA	NA	NA	15541358
20183	6-exon	13364		C>G	p.R202G	missense	0				Southern Europe	Italy	Palermo	NA	NA	NA	15541358
22478	7-exon	14009	26	G>T	p.D228Y	missense	0				Northern Europe	UK		NA	NA	NA	10918210
22478	7-exon	14036		A>G	p.M237V	missense	0				Northern Europe	UK		NA	NA	NA	10918210
20156	7-exon	14040	33	G>A	p.C238Y	missense	0				Southern Europe	Italy	Palermo	NA	NA	NA	15316933
20156	7-exon	14074		del1	NA	FS	0				Southern Europe	Italy	Palermo	NA	NA	NA	15316933
14883	5-exon	13074	36	A>T	p.K132M	missense	0	F	66		Eastern Europe	Eastern Europe, NOS		NA	NA	NA	21158347
14883	5-exon	13111		G>C	p.Q144H	missense	0	F	66		Eastern Europe	Eastern Europe, NOS		NA	NA	NA	21158347
3281	5-exon	13196	38	del1	NA	FS	0				Australia/New Zealand	Australia		NA	NA	NA	7917901
3281	5-exon	13235		del1	NA	FS	0				Australia/New Zealand	Australia		NA	NA	NA	7917901
17306	8-exon	14459	41	ins51	NA	in-frame insertion	0	M	54		Eastern Asia	Japan	Tokyo	smoker	NA	NA	12110635
17306	8-exon	14501		C>G	p.P278A	missense	0	M	54		Eastern Asia	Japan	Tokyo	smoker	NA	NA	12110635
7806	5-exon	13186	42	G>T	p.M169I	missense	0	F	74		Eastern Asia	Japan		NA	NA	NA	9030251
7806	5-exon	13229		G>A	p.D184N	missense	0	F	74		Eastern Asia	Japan		NA	NA	NA	9030251
14865	7-exon	14057	47	G>C	p.G244R	missense	0				South America	Chile		NA	NA	NA	21247899
14865	7-exon	14105		ins1	NA	FS	263				South America	Chile		NA	NA	NA	21247899
17128	8-exon	14487	50	G>A	p.R273H	missense	0				Northern Europe	Sweden		NA	NA	NA	12118339
17128	8-exon	14538		G>A	p.R290H	missense	0				Northern Europe	Sweden		NA	NA	NA	12118339
8140	5-exon	13141	61	C>T	p.G154G	silent	0				Eastern Asia	Japan		NA	NA	NA	9510474
8140	5-exon	13203		G>A	p.R175H	missense	0				Eastern Asia	Japan		NA	NA	NA	9510474
2449	8-exon	14487	64	G>A	p.R273H	missense	0	F	66		Northern America	USA	New York	NA	NA	NA	8267380
2449	8-exon	14552		C>T	p.P295S	missense	0	F	66		Northern America	USA	New York	NA	NA	NA	8267380
16845	5-exon	13079	66	T>G	p.F134V	missense	0				Western Europe	Germany		NA	NA	NA	11724280
16845	5-exon	13146		G>A	p.R156H	missense	0				Western Europe	Germany		NA	NA	NA	11724280
20541	5-exon	13134	78	C>T	p.P152L	missense	0	F	76	Caucasian	Southern Europe	Spain		non-smoker	non-drinker	NA	11406538
20541	5-exon	13213		C>G	p.H178Q	missense	0	F	76	Caucasian	Southern Europe	Spain		non-smoker	non-drinker	NA	11406538
24487	8-exon	14458	90	T>G	p.N263K	missense	0				Eastern Asia	Japan		NA	NA	NA	16528528
24487	8-exon	14549		del1	NA	FS	0				Eastern Asia	Japan		NA	NA	NA	16528528
15342	5-exon	13106	96	G>A	p.V143M	missense	0				Western Europe	France		NA	NA	NA	21203669
15342	5-exon	13203		G>A	p.R175H	missense	0				Western Europe	France		NA	NA	NA	21203669
1917	8-exon	14472	101	A>G	p.N268S	missense	0				Northern America	USA	New York	NA	NA	NA	8500720
1917	8-exon	14574		G>A	p.G302E	missense	0				Northern America	USA	New York	NA	NA	NA	8500720
109 (69%) doublets are present in different exons with distal spacing
23942	6-exon	13370	63	del1	NA	FS	0				Southern Europe	Italy		NA	NA	NA	16760300
23942	i6-intron	13434		T>C	NA	splice	0				Southern Europe	Italy		NA	NA	NA	16760300
24474	2-exon	11770	135	A>T	p.T18T	silent	0				Eastern Asia	Japan		NA	NA	NA	16528528
24474	3-exon	11906		del22	NA	FS	0				Eastern Asia	Japan		NA	NA	NA	16528528
19481	5-exon	13203	142	G>A	p.R175H	missense	0	M	68		Southern Europe	Spain	Barcelona	NA	NA	NA	12777996
19481	6-exon	13346		C>T	p.R196X	nonsense	0	M	68		Southern Europe	Spain	Barcelona	NA	NA	NA	12777996
6256	5-exon	13181	149	C>T	p.H168Y	missense	0				Northern America	USA	Baltimore	NA	NA	NA	8688317
6256	6-exon	13331		del3	NA	in-frame del	0				Northern America	USA	Baltimore	NA	NA	NA	8688317
18863	5-exon	13203	187	G>A	p.R175H	missense	0				South Eastern Asia	Taiwan		NA	NA	NA	12795343
18863	6-exon	13391		A>C	p.T211P	missense	0				South Eastern Asia	Taiwan		NA	NA	NA	12795343
20516	5-exon	13151	197	C>T	p.R158C	missense	0	F	67	Caucasian	Southern Europe	Spain		non-smoker	drinker	NA	11406538
20516	6-exon	13349		G>A	p.V197M	missense	0	F	67	Caucasian	Southern Europe	Spain		non-smoker	drinker	NA	11406538
96	8-exon	14487	198	G>A	p.R273H	missense	0	M	50	Caucasian	NA	NA		NA	NA	NA	2531845
96	9-exon	14686		C>T	p.P309S	missense	0	M	50	Caucasian	NA	NA		NA	NA	NA	2531845
20162	5-exon	13100	269	T>C	p.C141R	missense	0				Southern Europe	Italy	Palermo	NA	NA	NA	15316933
20162	6-exon	13370		G>T	p.E204X	nonsense	0				Southern Europe	Italy	Palermo	NA	NA	NA	15316933
22751	5-exon	13137	287	C>G	p.P153R	missense	0				Western Europe	Switzerland		NA	NA	NA	15731168
22751	6-exon	13425		C>T	p.P222L	missense	0				Western Europe	Switzerland		NA	NA	NA	15731168
19526	5-exon	13085	311	C>T	p.Q136X	nonsense	0	M	63		Northern Europe	Sweden	Southeastern	NA	NA	NA	14688025
19526	6-exon	13397		C>T	p.R213X	nonsense	0	M	63		Northern Europe	Sweden	Southeastern	NA	NA	NA	14688025
14863	5-exon	13087	324	A>C	p.Q136H	missense	0				South America	Chile		NA	NA	NA	21247899
14863	6-exon	13412		G>A	p.V218M	missense	0				South America	Chile		NA	NA	NA	21247899
15536	5-exon	13081	337	T>G	p.F134L	missense	0				Eastern Asia	Japan		NA	NA	NA	21125478
15536	6-exon	13419		A>G	p.Y220C	missense	0				Eastern Asia	Japan		NA	NA	NA	21125478
19476	7-exon	14061	398	G>C	p.G245A	missense	0	F	62		Southern Europe	Spain	Barcelona	NA	NA	NA	12777996
19476	8-exon	14460		T>G	p.L264R	missense	0	F	62		Southern Europe	Spain	Barcelona	NA	NA	NA	12777996
15088	7-exon	14069	417	C>T	p.R248W	missense	0				Northern Europe	Sweden		NA	NA	NA	21281032
15088	8-exon	14487		G>A	p.R273H	missense	0				Northern Europe	Sweden		NA	NA	NA	21281032
15089	7-exon	14069	417	C>T	p.R248W	missense	0				Northern Europe	Sweden		NA	NA	NA	21281032
15089	8-exon	14487		G>A	p.R273H	missense	0				Northern Europe	Sweden		NA	NA	NA	21281032
15090	7-exon	14069	417	C>T	p.R248W	missense	0				Northern Europe	Sweden		NA	NA	NA	21281032
15090	8-exon	14487		G>A	p.R273H	missense	0				Northern Europe	Sweden		NA	NA	NA	21281032
6657	7-exon	14060	425	G>A	p.G245S	missense	0				Western Europe	France		NA	NA	NA	8276207
6657	8-exon	14486		C>T	p.R273C	missense	0				Western Europe	France		NA	NA	NA	8276207
16767	7-exon	14060	426	G>A	p.G245S	missense	0				Northern Europe	UK	London	NA	NA	NA	11710597
16767	8-exon	14487		G>A	p.R273H	missense	0				Northern Europe	UK	London	NA	NA	NA	11710597
14891	7-exon	14072	438	A>G	p.R249G	missense	0	F	59		Eastern Europe	Eastern Europe, NOS		NA	NA	NA	21158347
14891	8-exon	14511		del1	NA	FS	0	F	59		Eastern Europe	Eastern Europe, NOS		NA	NA	NA	21158347
17924	7-exon	14046	440	G>T	p.S240I	missense	0	F			Eastern Asia	Japan		NA	NA	NA	12469186
17924	8-exon	14487		G>A	p.R273H	missense	0	F			Eastern Asia	Japan		NA	NA	NA	12469186
2267	7-exon	14069	443	C>T	p.R248W	missense	0	F	84		Western Europe	The Netherlands	Leiden	NA	NA	NA	8317886
2267	8-exon	14513		C>T	p.R282W	missense	0	F	84		Western Europe	The Netherlands	Leiden	NA	NA	NA	8317886
9950	7-exon	14069	444	C>T	p.R248W	missense	0				Eastern Asia	China	Hunan Province	NA	NA	NA	9851256
9950	8-exon	14514		G>A	p.R282Q	missense	0				Eastern Asia	China	Hunan Province	NA	NA	NA	9851256
750	7-exon	14040	470	G>A	p.C238Y	missense	0				Eastern Asia	Japan		NA	NA	NA	1647768
750	8-exon	14511		A>T	p.D281V	missense	0				Eastern Asia	Japan		NA	NA	NA	1647768
7928	7-exon	14057	503	G>A	p.G244S	missense	0	M	46		Western Europe	Switzerland	Lausanne	NA	NA	NA	9096648
7928	8-exon	14561		G>A	p.E298K	missense	0	M	46		Western Europe	Switzerland	Lausanne	NA	NA	NA	9096648
16905	7-exon	14060	553	G>A	p.G245S	missense	0	M			Northern Europe	UK		NA	NA	NA	12010886
16905	i8-intron	14614		G>AT	NA	intronic	0	M			Northern Europe	UK		NA	NA	NA	12010886
11287	2-exon	11738	561	C>T	p.P8S	missense	0				NA	NA		NA	NA	NA	10408787
11287	i4-intron	12300		G>A	NA	splice	0				NA	NA		NA	NA	NA	10408787
15343	i6-intron	13433	594	G>T	NA	splice	0				Western Europe	France		NA	NA	NA	21203669
15343	7-exon	14028		A>G	p.Y234C	missense	0				Western Europe	France		NA	NA	NA	21203669
22707	6-exon	13432	619	G>C	p.E224D	missense	0				Southern Europe	Portugal		NA	NA	NA	16157203
22707	7-exon	14052		G>T	p.C242F	missense	0				Southern Europe	Portugal		NA	NA	NA	16157203
11299	6-exon	13364	631	C>T	p.R202C	missense	0				NA	NA		NA	NA	NA	10408787
11299	i6-intron	13996		C>T	NA	intronic	0				NA	NA		NA	NA	NA	10408787
14861	7-exon	14039	643	T>C	p.C238R	missense	0				South America	Chile		NA	NA	NA	21247899
14861	9-exon	14683		ins1	NA	FS	0				South America	Chile		NA	NA	NA	21247899
5453	6-exon	13412	656	G>T	p.V218L	missense	0				NA	NA		NA	NA	NA	8556707
5453	7-exon	14069		C>T	p.R248W	missense	0				NA	NA		NA	NA	NA	8556707
18865	6-exon	13336	694	G>T	p.Q192H	missense	0				South Eastern Asia	Taiwan		NA	NA	NA	12795343
18865	7-exon	14031		AC>TG	p.N235M	missense	0				South Eastern Asia	Taiwan		NA	NA	NA	12795343
6909	6-exon	13397	701	C>T	p.R213X	nonsense	0	F	61		Eastern Asia	Japan		NA	NA	NA	8033106
6909	7-exon	14099		G>A	p.E258K	missense	0	F	61		Eastern Asia	Japan		NA	NA	NA	8033106
23098	6-exon	13339	712	T>G	p.H193Q	missense	0				Southern Europe	Italy	Palermo	NA	NA	NA	12433709
23098	7-exon	14052		G>A	p.C242Y	missense	0				Southern Europe	Italy	Palermo	NA	NA	NA	12433709
8146	5-exon	13203	832	G>A	p.R175H	missense	0				Eastern Asia	Japan		NA	NA	NA	9510474
8146	7-exon	14036		del6	NA	in-frame del	0				Eastern Asia	Japan		NA	NA	NA	9510474
6120	5-exon	13223	845	T>A	p.C182S	missense	0	M			Northern Europe	Finland	Oulu	NA	NA	NA	9036877
6120	7-exon	14069		C>T	p.R248W	missense	0	M			Northern Europe	Finland	Oulu	NA	NA	NA	9036877
11296	4-exon	12281	846	C>T	p.A119A	silent	0				NA	NA		NA	NA	NA	10408787
11296	5-exon	13128		C>T	p.T150I	missense	0				NA	NA		NA	NA	NA	10408787
1544	5-exon	13203	857	G>A	p.R175H	missense	0	M	68		Northern America	USA		NA	NA	NA
1544	7-exon	14061		G>A	p.G245D	missense	0	M	68		Northern America	USA		NA	NA	NA
9956	5-exon	13203	865	G>A	p.R175H	missense	0				Eastern Asia	China	Hunan Province	NA	NA	NA	9851256
9956	7-exon	14069		C>T	p.R248W	missense	0				Eastern Asia	China	Hunan Province	NA	NA	NA	9851256
16654	5-exon	13203	865	G>A	p.R175H	missense	0				Northern Europe	Sweden		NA	NA	NA	11494027
16654	7-exon	14069		C>T	p.R248W	missense	0				Northern Europe	Sweden		NA	NA	NA	11494027
3764	5-exon	13203	866	G>A	p.R175H	missense	0				Northern Europe	UK		NA	NA	NA	8058340
3764	7-exon	14070		G>A	p.R248Q	missense	0				Northern Europe	UK		NA	NA	NA	8058340
8150	5-exon	13203	866	G>A	p.R175H	missense	0				Eastern Asia	Japan		NA	NA	NA	9510474
8150	7-exon	14070		G>A	p.R248Q	missense	0				Eastern Asia	Japan		NA	NA	NA	9510474
19490	5-exon	13201	867	G>T	p.R174S	missense	0	M	48		Southern Europe	Spain	Barcelona	NA	NA	NA	12777996
19490	7-exon	14069		C>T	p.R248W	missense	0	M	48		Southern Europe	Spain	Barcelona	NA	NA	NA	12777996
14885	5-exon	13157	880	A>C	p.M160L	missense	0	M	68		Eastern Europe	Eastern Europe, NOS		NA	NA	NA	21158347
14885	7-exon	14038		G>T	p.M237I	missense	0	M	68		Eastern Europe	Eastern Europe, NOS		NA	NA	NA	21158347
17183	5-exon	13182	887	A>T	p.H168L	missense	0	M	64	Caucasian	Northern Europe	UK	Dundee	NA	NA	NA	12093899
17183	7-exon	14070		G>A	p.R248Q	missense	0	M	64	Caucasian	Northern Europe	UK	Dundee	NA	NA	NA	12093899
4572	5-exon	13155	893	C>A	p.A159D	missense	0				Northern America	USA		NA	NA	NA	7651727
4572	7-exon	14049		C>T	p.S241F	missense	0				Northern America	USA		NA	NA	NA	7651727
9954	5-exon	13209	895	C>G	p.P177R	missense	0				Eastern Asia	China	Hunan Province	NA	NA	NA	9851256
9954	7-exon	14105		del1	NA	FS	0				Eastern Asia	China	Hunan Province	NA	NA	NA	9851256
12086	5-exon	13206	895	G>A	p.C176Y	missense	0	M	74		Eastern Asia	Japan		NA	NA	NA	10697269
12086	7-exon	14102		G>A	p.D259N	missense	0	M	74		Eastern Asia	Japan		NA	NA	NA	10697269
24244	4-exon	12294	913	T>G	p.C124G	missense	0	M	73		Eastern Asia	China	Guangxi Province	NA	NA	NA	17118779
24244	5-exon	13208		del18	NA	in-frame del	0	M	73		Eastern Asia	China	Guangxi Province	NA	NA	NA	17118779
17200	4-exon	12299	915	G>A	p.T125T	splice	0	F	73	Caucasian	Northern Europe	UK	Dundee	NA	NA	NA	12093899
17200	5-exon	13215		A>G	p.H179R	missense	0	F	73	Caucasian	Northern Europe	UK	Dundee	NA	NA	NA	12093899
8144	5-exon	13152	917	G>A	p.R158H	missense	0				Eastern Asia	Japan		NA	NA	NA	9510474
8144	7-exon	14070		G>A	p.R248Q	missense	0				Eastern Asia	Japan		NA	NA	NA	9510474
8045	5-exon	13130	929	del1	NA	FS	0				Northern Europe	Norway	Oslo	NA	NA	NA	9516972
8045	7-exon	14060		G>A	p.G245S	missense	0				Northern Europe	Norway	Oslo	NA	NA	NA	9516972
16648	4-exon	12186	943	del1	NA	FS	122				Northern Europe	Sweden		NA	NA	NA	11494027
16648	5-exon	13130		del1	NA	FS	0				Northern Europe	Sweden		NA	NA	NA	11494027
19772	5-exon	13152	946	G>A	p.R158H	missense	0	F	49		South Eastern Asia	Taiwan		NA	NA	NA	15492791
19772	7-exon	14099		G>T	p.E258X	nonsense	0	F	49		South Eastern Asia	Taiwan		NA	NA	NA	15492791
8403	5-exon	13083	947	G>A	p.C135Y	missense	0	F	59		Western Europe	Luxembourg		NA	NA	NA	9470817
8403	7-exon	14031		A>G	p.N235S	missense	0	F	59		Western Europe	Luxembourg		NA	NA	NA	9470817
2279	5-exon	13085	956	C>A	p.Q136K	missense	0	M	54		Western Europe	The Netherlands	Leiden	NA	NA	NA	8317886
2279	7-exon	14042		A>G	p.N239D	missense	0	M	54		Western Europe	The Netherlands	Leiden	NA	NA	NA	8317886
16762	5-exon	13084	992	C>G	p.C135W	missense	0				Northern Europe	UK	London	NA	NA	NA	11710597
16762	7-exon	14077		C>T	p.P250P	silent	0				Northern Europe	UK	London	NA	NA	NA	11710597
22486	5-exon	13109	997	C>T	p.Q144X	nonsense	0	M	66		Southern Europe	Italy	North	NA	NA	NA	16077965
22486	7-exon	14107		C>T	p.S260S	silent	0	M	66		Southern Europe	Italy	North	NA	NA	NA	16077965
19482	4-exon	12197	1005	G>A	p.W91X	nonsense	0	M	45		Southern Europe	Spain	Barcelona	NA	NA	NA	12777996
19482	5-exon	13203		G>A	p.R175H	missense	0	M	45		Southern Europe	Spain	Barcelona	NA	NA	NA	12777996
20739	5-exon	13067	1005	C>T	p.L130F	missense	0				NA	NA		NA	NA	NA	15057748
20739	7-exon	14073		G>A	p.R249K	missense	0				NA	NA		NA	NA	NA	15057748
7936	5-exon	13097	1009	A>T	p.T140S	missense	0	M	75		Western Europe	Switzerland	Lausanne	NA	NA	NA	9096648
7936	7-exon	14107		C>T	p.S260S	silent	0	M	75		Western Europe	Switzerland	Lausanne	NA	NA	NA	9096648
17215	6-exon	13397	1065	C>T	p.R213X	nonsense	0	M	73	Caucasian	Northern Europe	UK	Dundee	NA	NA	NA	12093899
17215	8-exon	14463		del	NA	FS	0	M	73	Caucasian	Northern Europe	UK	Dundee	NA	NA	NA	12093899
13834	6-exon	13410	1076	T>G	p.V217G	missense	0				Eastern Asia	Japan	Tokyo	NA	NA	NA	10958939
13834	8-exon	14487		G>A	p.R273H	missense	0				Eastern Asia	Japan	Tokyo	NA	NA	NA	10958939
19792	6-exon	13404	1108	G>T	p.S215I	missense	0	M	48		South Eastern Asia	Taiwan		NA	NA	NA	15492791
19792	8-exon	14513		C>T	p.R282W	missense	0	M	48		South Eastern Asia	Taiwan		NA	NA	NA	15492791
8019	6-exon	13329	1138	C>T	p.P190L	missense	0				Northern Europe	Norway	Oslo	NA	NA	NA	9516972
8019	8-exon	14468		C>T	p.R267W	missense	0				Northern Europe	Norway	Oslo	NA	NA	NA	9516972
1960	6-exon	13397	1140	C>T	p.R213X	nonsense	0				Western Europe	Germany		NA	NA	NA
1960	8-exon	14538		G>A	p.R290H	missense	0				Western Europe	Germany		NA	NA	NA
14859	6-exon	13412	1148	G>A	p.V218M	missense	0				South America	Chile		NA	NA	NA	21247899
14859	8-exon	14561		ins1	NA	FS	0				South America	Chile		NA	NA	NA	21247899
3741	6-exon	13346	1166	C>A	p.R196R	silent	0				Southern Europe	Italy		NA	NA	NA	7616356
3741	8-exon	14513		C>T	p.R282W	missense	0				Southern Europe	Italy		NA	NA	NA	7616356
11295	4-exon	12240	1172	A>G	p.S106G	missense	0				NA	NA		NA	NA	NA	10408787
11295	6-exon	13413		T>G	p.V218G	missense	0				NA	NA		NA	NA	NA	10408787
24483	5-exon	13203	1262	G>A	p.R175H	missense	0				Eastern Asia	Japan		NA	NA	NA	16528528
24483	8-exon	14466		G>T	p.G266V	missense	0				Eastern Asia	Japan		NA	NA	NA	16528528
19530	5-exon	13203	1273	G>A	p.R175H	missense	0	F	59		Northern Europe	Sweden	Southeastern	NA	NA	NA	14688025
19530	8-exon	14477		T>G	p.F270V	missense	0	F	59		Northern Europe	Sweden	Southeastern	NA	NA	NA	14688025
20495	5-exon	13203	1282	G>A	p.R175H	missense	0	M	67	Caucasian	Southern Europe	Spain		smoker (ex)	drinker	NA	11406538
20495	8-exon	14486		C>T	p.R273C	missense	0	M	67	Caucasian	Southern Europe	Spain		smoker (ex)	drinker	NA	11406538
14263	5-exon	13203	1283	G>A	p.R175H	missense	0	M	76		Australia/New Zealand	Australia	Nedlands	NA	NA	NA	11044641
14263	8-exon	14487		G>A	p.R273H	missense	0	M	76		Australia/New Zealand	Australia	Nedlands	NA	NA	NA	11044641
15085	5-exon	13203	1283	G>A	p.R175H	missense	0				Northern Europe	Sweden		NA	NA	NA	21281032
15085	8-exon	14487		G>A	p.R273H	missense	0				Northern Europe	Sweden		NA	NA	NA	21281032
10071	5-exon	13203	1285	G>A	p.R175H	missense	0				Western Europe	France	Lyon	NA	NA	NA	9823556
10071	8-exon	14489		G>T	p.V274F	missense	0				Western Europe	France	Lyon	NA	NA	NA	9823556
15539	5-exon	13196	1287	G>T	p.V173L	missense	0				Eastern Asia	Japan		NA	NA	NA	21125473
15539	8-exon	14484		T>C	p.V272A	missense	0				Eastern Asia	Japan		NA	NA	NA	21125473
11242	5-exon	13214	1295	C>T	p.H179Y	missense	0				Northern America	USA		NA	NA	NA	10391558
11242	8-exon	14510		G>A	p.D281N	missense	0				Northern America	USA		NA	NA	NA	10391558
17610	5-exon	13205	1307	T>C	p.C176R	missense	0				Eastern Asia	Japan	Tokyo	NA	NA	NA	12242668
17610	8-exon	14513		C>T	p.R282W	missense	0				Eastern Asia	Japan	Tokyo	NA	NA	NA	12242668
14262	5-exon	13196	1319	del1	NA	FS	0	M	74		Australia/New Zealand	Australia	Nedlands	NA	NA	NA	11044641
14262	8-exon	14516		del20	NA	FS	0	M	74		Australia/New Zealand	Australia	Nedlands	NA	NA	NA	11044641
6095	5-exon	13152	1334	G>A	p.R158H	missense	0	M			Northern Europe	Finland	Oulu	NA	NA	NA	9036877
6095	8-exon	14487		G>A	p.R273H	missense	0	M			Northern Europe	Finland	Oulu	NA	NA	NA	9036877
14264	5-exon	13208	1340	del18	NA	in-frame del	0	F	75		Australia/New Zealand	Australia	Nedlands	NA	NA	NA	11044641
14264	8-exon	14549		G>T	p.E294X	nonsense	0	F	75		Australia/New Zealand	Australia	Nedlands	NA	NA	NA	11044641
8410	5-exon	13139	1373	G>A	p.G154S	missense	0	F	86		Western Europe	Luxembourg		NA	NA	NA	9470817
8410	8-exon	14513		C>T	p.R282W	missense	0	F	86		Western Europe	Luxembourg		NA	NA	NA	9470817
9984	5-exon	13139	1373	G>A	p.G154S	missense	0	F	86		Western Europe	Luxembourg		NA	NA	NA	9755819
9984	8-exon	14513		C>T	p.R282W	missense	0	F	86		Western Europe	Luxembourg		NA	NA	NA	9755819
7930	5-exon	13134	1379	C>T	p.P152L	missense	0	F	80		Western Europe	Switzerland	Lausanne	NA	NA	NA	9096648
7930	8-exon	14514		G>A	p.R282Q	missense	0	F	80		Western Europe	Switzerland	Lausanne	NA	NA	NA	9096648
15534	5-exon	13203	1381	G>A	p.R175H	missense	0				Eastern Asia	Japan		NA	NA	NA	21125478
15534	8-exon	14585		C>T	p.R306X	nonsense	0				Eastern Asia	Japan		NA	NA	NA	21125478
20743	5-exon	13178	1406	C>T	p.Q167X	nonsense	0				NA	NA		NA	NA	NA	15057748
20743	8-exon	14585		C>T	p.R306X	nonsense	0				NA	NA		NA	NA	NA	15057748
11298	i2-intron	11793	1409	G>A	NA	intronic	0				NA	NA		NA	NA	NA	10408787
11298	5-exon	13203		G>A	p.R175H	missense	0				NA	NA		NA	NA	NA	10408787
16689	5-exon	13162	1422	C>T	p.A161A	silent	0	F	71		Eastern Asia	Japan		NA	NA	NA	11480796
16689	8-exon	14585		C>T	p.R306X	nonsense	0	F	71		Eastern Asia	Japan		NA	NA	NA	11480796
2446	5-exon	13055	1431	ins3	NA	in-frame ins	0	F	60		Northern America	USA	New York	NA	NA	NA	8267380
2446	8-exon	14487		G>A	p.R273H	missense	0	F	60		Northern America	USA	New York	NA	NA	NA	8267380
22746	5-exon	13101	1433	G>A	p.C141Y	missense	0				Western Europe	Switzerland		NA	NA	NA	15731168
22746	8-exon	14535		T>A	p.L289H	missense	0				Western Europe	Switzerland		NA	NA	NA	15731168
17920	5-exon	13113	1451	T>A	p.L145Q	missense	0	F			Eastern Asia	Japan		NA	NA	NA	12469186
17920	8-exon	14565		T>G	p.L299R	missense	0	F			Eastern Asia	Japan		NA	NA	NA	12469186
15060	5-exon	13214	1495	C>T	p.H179Y	missense	0				Northern Europe	Sweden		NA	NA	NA	21135216
15060	9-exon	14710		CAG>AAG	p.Q317K	missense	0				Northern Europe	Sweden		NA	NA	NA	21135216
19466	4-exon	12201	1847	ins1	NA	FS	0	M	45		Southern Europe	Spain	Barcelona	NA	NA	NA	12777996
19466	7-exon	14049		C>A	p.S241Y	missense	0	M	45		Southern Europe	Spain	Barcelona	NA	NA	NA	12777996
16706	4-exon	12169	1904	C>T	p.P82L	missense	0				Western Europe	Austria		NA	NA	NA	11923604
16706	7-exon	14074		G>T	p.R249S	missense	0				Western Europe	Austria		NA	NA	NA	11923604
11306	4-exon	12269	2304	T>C	p.H115H	silent	0				NA	NA		NA	NA	NA	10408787
11306	8-exon	14574		G>A	p.G302E	missense	0				NA	NA		NA	NA	NA	10408787
11305	4-exon	12224	2342	G>A	p.Q100Q	silent	0				NA	NA		NA	NA	NA	10408787
11305	8-exon	14567		del1	NA	FS	323				NA	NA		NA	NA	NA	10408787
5143	4-exon	12138	2347	C>G	p.R72G	missense	0				Western Europe	Austria		NA	NA	NA	8614143
5143	8-exon	14486		C>T	p.R273C	missense	0				Western Europe	Austria		NA	NA	NA	8614143
10060	4-exon	12096	2396	del	NA	NA	0				Western Europe	France	Lyon	NA	NA	NA	9823556
10060	8-exon	14493		G>A	p.C275Y	missense	0				Western Europe	France	Lyon	NA	NA	NA	9823556
19534	3-exon	11910	2568	del1	NA	FS	0	F	60		Northern Europe	Sweden	Southeastern	NA	NA	NA	14688025
19534	8-exon	14479		T>A	p.F270L	missense	0	F	60		Northern Europe	Sweden	Southeastern	NA	NA	NA	14688025
16667	9-exon	14710	2861	ins50	NA	FS	0				Northern Europe	Sweden		NA	NA	NA	11494027
16667	10-exon	17572		del100	NA	FS	0				Northern Europe	Sweden		NA	NA	NA	11494027
11303	8-exon	14501	3063	C>A	p.P278T	missense	0				NA	NA		NA	NA	NA	10408787
11303	i9-intron	17565		G>A	NA	intronic	0				NA	NA		NA	NA	NA	10408787
11304	8-exon	14513	3147	C>T	p.R282W	missense	0				NA	NA		NA	NA	NA	10408787
11304	10-exon	17661		G>A	p.G361G	silent	0				NA	NA		NA	NA	NA	10408787
11302	8-exon	14486	3179	C>T	p.R273C	missense	0				NA	NA		NA	NA	NA	10408787
11302	10-exon	17666		G>A	p.R363K	missense	0				NA	NA		NA	NA	NA	10408787
11301	7-exon	14042	3573	ins1	NA	FS	263				NA	NA		NA	NA	NA	10408787
11301	10-exon	17616		G>A	p.E346E	silent	0				NA	NA		NA	NA	NA	10408787
17304	6-exon	13346	4255	C>T	p.R196X	nonsense	0	M	65		Eastern Asia	Japan	Tokyo	smoker	NA	NA	12110635
17304	10-exon	17602		C>T	p.R342X	nonsense	0	M	65		Eastern Asia	Japan	Tokyo	smoker	NA	NA	12110635
11297	5-exon	13203	4475	G>A	p.R175H	missense	0				NA	NA		NA	NA	NA	10408787
11297	i10-intron	17679		G>A	NA	splice	0				NA	NA		NA	NA	NA	10408787
21114	7-exon	14049	4547	C>T	p.S241F	missense	0	M			NA	NA		NA	NA	NA	15188009
21114	i10-intron	18597		A>C	NA	splice	0	M			NA	NA		NA	NA	NA	15188009
11309	4-exon	12299	5369	G>A	p.T125T	splice	0				NA	NA		NA	NA	NA	10408787
11309	10-exon	17669		C>T	p.A364V	missense	0				NA	NA		NA	NA	NA	10408787
11293	4-exon	12236	6414	G>T	p.Q104H	missense	0				NA	NA		NA	NA	NA	10408787
11293	11-exon	18651		T>C	p.F385L	missense	0				NA	NA		NA	NA	NA	10408787
