# Supplementary material for: Epidemiology of Doublet/Multiplet Mutations in Lung Cancers: Evidence that a Subset Arises by Chronocoordinate Events
Source: PLoS One. 2008 Nov 13;3(11):e3714. doi: 10.1371/journal.pone.0003714 (PMC2579325; doi:10.1371/journal.pone.0003714)
Supplement: Table S6 — Supplementary Table 6 (0.04 MB XLS) [file pone.0003714.s008.xls]

## Sheet: Table s-6
Table S6: The characteristics and spacing of 20 multiple mutations in breast cancer in the TP53 IARC database (R12)
Sample_ID	Genomic nt	ExonIntron	Spacing(bp)	Description	ProtDescription	Effect	p53_IHC	Sex	Age	Ethnicity	Population	Country	Geo_area	Tobacco	Alcohol	Exposure	PMID
16( 80%) multiple mutations are located in one or two exons
3077	13357	6-exon		A>G	p.G199G	silent	NA	F			Northern America	USA	San Diego	NA	NA	NA	8033087
3077	13418	6-exon	61	T>C	p.Y220H	missense	NA	F			Northern America	USA	San Diego	NA	NA	NA	8033087
3077	14529	8-exon	1111	A>G	p.E287G	missense	NA	F			Northern America	USA	San Diego	NA	NA	NA	8033087
9320	13110	5-exon		A>C	p.Q144P	missense	positive	F			Northern Europe	UK	London	NA	NA	NA	9796697
9320	13393	6-exon	283	T>C	p.T211T	silent	positive	F			Northern Europe	UK	London	NA	NA	NA	9796697
9320	13432	6-exon	39	G>C	p.E224D	missense	positive	F			Northern Europe	UK	London	NA	NA	NA	9796697
16601	12084	4-exon		ins1	NA	FS	NA	F			Eastern Asia	Korea	Seoul	NA	NA	NA	11715068
16601	12248	4-exon	164	T>C	p.G108G	silent	NA	F			Eastern Asia	Korea	Seoul	NA	NA	NA	11715068
16601	14489	8-exon	2241	ins1	NA	FS	NA	F			Eastern Asia	Korea	Seoul	NA	NA	NA	11715068
3096	14476	8-exon		C>T	p.S269S	silent	NA	F			Northern America	USA	San Diego	NA	NA	NA	8033087
3096	14487	8-exon	11	G>A	p.R273H	missense	NA	F			Northern America	USA	San Diego	NA	NA	NA	8033087
3096	14511	8-exon	24	A>G	p.D281G	missense	NA	F			Northern America	USA	San Diego	NA	NA	NA	8033087
3097	13062	5-exon		C>T	p.P128L	missense	NA	F	76		Northern America	USA	San Diego	NA	NA	NA	8033087
3097	13086	5-exon	24	A>G	p.Q136R	missense	NA	F	76		Northern America	USA	San Diego	NA	NA	NA	8033087
3097	13146	5-exon	60	G>C	p.R156P	missense	NA	F	76		Northern America	USA	San Diego	NA	NA	NA	8033087
3174	14471	8-exon		A>C	p.N268H	missense	NA	F			Southern Europe	Italy	North central Italy (Florence)	NA	NA	NA	7917542
3174	14499	8-exon	28	G>A	p.C277Y	missense	NA	F			Southern Europe	Italy	North central Italy (Florence)	NA	NA	NA	7917542
3174	14556	8-exon	57	A>G	p.H296R	missense	NA	F			Southern Europe	Italy	North central Italy (Florence)	NA	NA	NA	7917542
9334	13364	6-exon		C>A	p.R202S	missense	negative	F			Northern Europe	UK	London	NA	NA	NA	9796697
9334	13401	6-exon	37	A>G	p.H214R	missense	negative	F			Northern Europe	UK	London	NA	NA	NA	9796697
9334	13416	6-exon	15	C>A	p.P219H	missense	negative	F			Northern Europe	UK	London	NA	NA	NA	9796697
10408	13082	5-exon		T>A	p.C135S	missense	NA	F			Western Europe	Austria		NA	NA	NA	10448289
10408	13163	5-exon	81	A>T	p.I162F	missense	NA	F			Western Europe	Austria		NA	NA	NA	10448289
10408	13206	5-exon	43	G>T	p.C176F	missense	NA	F			Western Europe	Austria		NA	NA	NA	10448289
10409	14058	7-exon		G>A	p.G244D	missense	NA	F			Western Europe	Austria		NA	NA	NA	10448289
10409	14069	7-exon	11	C>A	p.R248R	silent	NA	F			Western Europe	Austria		NA	NA	NA	10448289
10409	14093	7-exon	24	A>G	p.T256A	missense	NA	F			Western Europe	Austria		NA	NA	NA	10448289
11480	14010	7-exon		A>G	p.D228G	missense	NA	F	29		Northern Europe	Sweden		NA	NA	NA	10615230
11480	14070	7-exon	60	G>A	p.R248Q	missense	NA	F	29		Northern Europe	Sweden		NA	NA	NA	10615230
11480	14078	7-exon	8	A>G	p.I251V	missense	NA	F	29		Northern Europe	Sweden		NA	NA	NA	10615230
11808	13115	5-exon		T>C	p.W146R	missense	NA	F			Northern America	USA	South Florida	NA	NA	NA	10606817
11808	13132	5-exon	17	C>T	p.P151P	silent	NA	F			Northern America	USA	South Florida	NA	NA	NA	10606817
11808	13140	5-exon	8	G>T	p.G154V	missense	NA	F			Northern America	USA	South Florida	NA	NA	NA	10606817
11816	13365	6-exon		G>A	p.R202H	missense	NA	F			Northern America	USA	South Florida	NA	NA	NA	10606817
11816	13412	6-exon	47	G>A	p.V218M	missense	NA	F			Northern America	USA	South Florida	NA	NA	NA	10606817
11816	13416	6-exon	4	C>T	p.P219L	missense	NA	F			Northern America	USA	South Florida	NA	NA	NA	10606817
11829	14476	8-exon		C>T	p.S269S	silent	NA	F			Northern America	USA	South Florida	NA	NA	NA	10606817
11829	14496	8-exon	20	C>T	p.A276V	missense	NA	F			Northern America	USA	South Florida	NA	NA	NA	10606817
11829	14577	8-exon	81	G>A	p.S303N	missense	NA	F			Northern America	USA	South Florida	NA	NA	NA	10606817
23958	14066	7-exon		AA>TT	p.N247F	missense	NA	F	55		South Central Asia	India	Kashmir valley	NA	NA	NA	16996204
23958	14070	7-exon	4	G>C	p.R248P	missense	NA	F	55		South Central Asia	India	Kashmir valley	NA	NA	NA	16996204
23958	14100	7-exon	30	A>G	p.E258G	missense	NA	F	55		South Central Asia	India	Kashmir valley	NA	NA	NA	16996204
23958	14106	7-exon	6	C>T	p.S260F	missense	NA	F	55		South Central Asia	India	Kashmir valley	NA	NA	NA	16996204
11835	13126	5-exon		C>T	p.S149S	silent	NA	F			Northern America	USA	South Florida	NA	NA	NA	10606817
11835	13131	5-exon	5	C>T	p.P151L	missense	NA	F			Northern America	USA	South Florida	NA	NA	NA	10606817
11835	13162	5-exon	31	C>T	p.A161A	silent	NA	F			Northern America	USA	South Florida	NA	NA	NA	10606817
11835	13169	5-exon	7	del1	NA	FS	NA	F			Northern America	USA	South Florida	NA	NA	NA	10606817
11835	13182	5-exon	13	A>G	p.H168R	missense	NA	F			Northern America	USA	South Florida	NA	NA	NA	10606817
11833	13065	5-exon		C>A	p.A129D	missense	NA	F			Northern America	USA	South Florida	NA	NA	NA	10606817
11833	13087	5-exon	22	A>G	p.Q136Q	silent	NA	F			Northern America	USA	South Florida	NA	NA	NA	10606817
11833	13105	5-exon	18	T>C	p.P142P	silent	NA	F			Northern America	USA	South Florida	NA	NA	NA	10606817
11833	13127	5-exon	22	A>G	p.T150A	missense	NA	F			Northern America	USA	South Florida	NA	NA	NA	10606817
11833	13143	5-exon	16	C>G	p.T155S	missense	NA	F			Northern America	USA	South Florida	NA	NA	NA	10606817
11833	13195	5-exon	52	T>C	p.V172V	silent	NA	F			Northern America	USA	South Florida	NA	NA	NA	10606817
4 (20%) multiple mutations are located in more than two exons
16610	12279	4-exon		ins1	NA	FS	NA	F			Eastern Asia	Korea	Seoul	NA	NA	NA	11715068
16610	12301	i4-intron	22	T>G	NA	splice	NA	F			Eastern Asia	Korea	Seoul	NA	NA	NA	11715068
16610	14492	8-exon	2191	T>C	p.C275R	missense	NA	F			Eastern Asia	Korea	Seoul	NA	NA	NA	11715068
16610	14713	9-exon	221	ins1	NA	FS	NA	F			Eastern Asia	Korea	Seoul	NA	NA	NA	11715068
9840	12224	4-exon		G>A	p.Q100Q	silent	negative	F			Eastern Asia	Japan	Sapporo	NA	NA	NA	9719952
9840	14099	7-exon	1875	G>A	p.E258K	missense	negative	F			Eastern Asia	Japan	Sapporo	NA	NA	NA	9719952
9840	14453	8-exon	354	G>A	p.G262S	missense	negative	F			Eastern Asia	Japan	Sapporo	NA	NA	NA	9719952
1133	13169	5-exon		A>C	p.K164Q	missense	NA	F			Northern Europe	UK	Edinburgh	NA	NA	NA	1394133
1133	13383	6-exon	214	A>T	p.D208V	missense	NA	F			Northern Europe	UK	Edinburgh	NA	NA	NA	1394133
1133	14522	8-exon	1139	G>A	p.E285K	missense	NA	F			Northern Europe	UK	Edinburgh	NA	NA	NA	1394133
12506	12224	4-exon		G>A	p.Q100Q	silent	negative	F	69		Eastern Asia	Japan	Sapporo	NA	NA	NA	10719737
12506	14099	7-exon	1875	G>A	p.E258K	missense	negative	F	69		Eastern Asia	Japan	Sapporo	NA	NA	NA	10719737
12506	14453	8-exon	354	G>A	p.G262S	missense	negative	F	69		Eastern Asia	Japan	Sapporo	NA	NA	NA	10719737
