# Supplementary material for: Epidemiology of Doublet/Multiplet Mutations in Lung Cancers: Evidence that a Subset Arises by Chronocoordinate Events
Source: PLoS One. 2008 Nov 13;3(11):e3714. doi: 10.1371/journal.pone.0003714 (PMC2579325; doi:10.1371/journal.pone.0003714)
Supplement: Table S7 — Supplementary Table 7 (0.06 MB XLS) [file pone.0003714.s009.xls]

## Sheet: Table s-6
Table S7: The characteristics and spacing of 33 multiple mutations in colorectal cancers in the TP53 IARC database (R12)
Sample_ID	Genomic nt	ExonIntron	spacing (bp)	Description	ProtDescription	Effect	p53_IHC	Sex	Age	Ethnicity	Population	Country	Geo_area	Tobacco	Alcohol	Exposure	PMID
25 (76%) multiple mutations are located in one or two exons
741	13195	5-exon		T>C	p.V172V	silent	NA				Eastern Asia	Japan		NA	NA	NA	1647768
741	13202	5-exon	7	C>T	p.R175C	missense	NA				Eastern Asia	Japan		NA	NA	NA	1647768
741	14486	8-exon	1284	C>T	p.R273C	missense	NA				Eastern Asia	Japan		NA	NA	NA	1647768
7619	13403	6-exon		del1	NA	FS	NA	F	51		Northern America	USA		NA	NA	NA	9097977
7619	14485	8-exon	1082	G>C	p.V272V	silent	NA	F	51		Northern America	USA		NA	NA	NA	9097977
7619	14489	8-exon	4	G>C	p.V274L	missense	NA	F	51		Northern America	USA		NA	NA	NA	9097977
9958	13421	6-exon		G>T	p.E221X	nonsense	negative				Eastern Asia	China	Hunan Province	NA	NA	NA	9851256
9958	13427	6-exon	6	C>T	p.P223S	missense	negative				Eastern Asia	China	Hunan Province	NA	NA	NA	9851256
9958	14085	7-exon	658	C>T	p.T253I	missense	negative				Eastern Asia	China	Hunan Province	NA	NA	NA	9851256
9962	13104	5-exon		C>T	p.P142L	missense	positive				Eastern Asia	China	Hunan Province	NA	NA	NA	9851256
9962	13132	5-exon	28	C>T	p.P151P	silent	positive				Eastern Asia	China	Hunan Province	NA	NA	NA	9851256
9962	13185	5-exon	53	T>C	p.M169T	missense	positive				Eastern Asia	China	Hunan Province	NA	NA	NA	9851256
11289	11759	2-exon		A>C	p.S15R	missense	NA				NA	NA		NA	NA	NA	10408787
11289	12106	4-exon	347	A>G	p.D61G	missense	NA				NA	NA		NA	NA	NA	10408787
11289	12298	4-exon	192	C>T	p.T125M	missense	NA				NA	NA		NA	NA	NA	10408787
12076	14060	7-exon		G>A	p.G245S	missense	positive	M	62		Eastern Asia	Japan		NA	NA	NA	10697269
12076	14070	7-exon	10	G>A	p.R248Q	missense	positive	M	62		Eastern Asia	Japan		NA	NA	NA	10697269
12076	14085	7-exon	15	C>T	p.T253I	missense	positive	M	62		Eastern Asia	Japan		NA	NA	NA	10697269
14857	13190	5-exon		G>T	p.E171X	nonsense	NA				South America	Chile		NA	NA	NA	21247899
14857	13208	5-exon	18	C>T	p.P177S	missense	NA				South America	Chile		NA	NA	NA	21247899
14857	13412	6-exon	204	G>A	p.V218M	missense	NA				South America	Chile		NA	NA	NA	21247899
14893	14048	7-exon		T>G	p.S241A	missense	NA	M	59		Eastern Europe	Eastern Europe, NOS		NA	NA	NA	21158347
14893	14066	7-exon	18	A>G	p.N247D	missense	NA	M	59		Eastern Europe	Eastern Europe, NOS		NA	NA	NA	21158347
14893	14103	7-exon	37	AC>GT	p.D259G	missense	NA	M	59		Eastern Europe	Eastern Europe, NOS		NA	NA	NA	21158347
14898	13119	5-exon		TT>AA	p.V147E	missense	NA	F	54		Eastern Europe	Eastern Europe, NOS		NA	NA	NA	21158347
14898	14075	7-exon	956	C>G	p.P250A	missense	NA	F	54		Eastern Europe	Eastern Europe, NOS		NA	NA	NA	21158347
14898	14103	7-exon	28	AC>GT	p.D259G	missense	NA	F	54		Eastern Europe	Eastern Europe, NOS		NA	NA	NA	21158347
14903	14043	7-exon		A>C	p.N239T	missense	NA	F	72		Eastern Europe	Eastern Europe, NOS		NA	NA	NA	21158347
14903	14072	7-exon	29	del1	NA	FS	NA	F	72		Eastern Europe	Eastern Europe, NOS		NA	NA	NA	21158347
14903	14525	8-exon	453	G>A	p.E286K	missense	NA	F	72		Eastern Europe	Eastern Europe, NOS		NA	NA	NA	21158347
15533	13113	5-exon		T>C	p.L145P	missense	positive				Eastern Asia	Japan		NA	NA	NA	21125478
15533	13210	5-exon	97	C>T	p.P177P	silent	positive				Eastern Asia	Japan		NA	NA	NA	21125478
15533	14487	8-exon	1277	G>A	p.R273H	missense	positive				Eastern Asia	Japan		NA	NA	NA	21125478
15535	14038	7-exon		G>A	p.M237I	missense	positive				Eastern Asia	Japan		NA	NA	NA	21125478
15535	14056	7-exon	18	G>A	p.M243I	missense	positive				Eastern Asia	Japan		NA	NA	NA	21125478
15535	14096	7-exon	40	C>T	p.L257L	silent	positive				Eastern Asia	Japan		NA	NA	NA	21125478
16846	14502	8-exon		C>T	p.P278L	missense	NA				Western Europe	Germany		NA	NA	NA	11724280
16846	14518	8-exon	16	C>T	p.R283R	silent	NA				Western Europe	Germany		NA	NA	NA	11724280
16846	14520	8-exon	2	C>T	p.T284I	missense	NA				Western Europe	Germany		NA	NA	NA	11724280
20168	13419	6-exon		A>G	p.Y220C	missense	NA				Southern Europe	Italy	Palermo	NA	NA	NA	15316933
20168	14057	7-exon	638	G>A	p.G244S	missense	NA				Southern Europe	Italy	Palermo	NA	NA	NA	15316933
20168	14074	7-exon	17	del1	NA	FS	NA				Southern Europe	Italy	Palermo	NA	NA	NA	15316933
22750	13123	5-exon		T>C	p.D148D	silent	NA				Western Europe	Switzerland		NA	NA	NA	15731168
22750	14055	7-exon	932	T>C	p.M243T	missense	NA				Western Europe	Switzerland		NA	NA	NA	15731168
22750	14071	7-exon	16	G>T	p.R248R	silent	NA				Western Europe	Switzerland		NA	NA	NA	15731168
14900	13132	5-exon		C>G	p.P151P	silent	NA	F	58		Eastern Europe	Eastern Europe, NOS		NA	NA	NA	21158347
14900	13136	5-exon	4	C>G	p.P153A	missense	NA	F	58		Eastern Europe	Eastern Europe, NOS		NA	NA	NA	21158347
14900	14033	7-exon	897	T>C	p.Y236H	missense	NA	F	58		Eastern Europe	Eastern Europe, NOS		NA	NA	NA	21158347
14900	14073	7-exon	40	GG>CC	p.R249T	missense	NA	F	58		Eastern Europe	Eastern Europe, NOS		NA	NA	NA	21158347
14894	13218	5-exon		A>T	p.E180V	missense	NA	F	35		Eastern Europe	Eastern Europe, NOS		NA	NA	NA	21158347
14894	14009	7-exon	791	GA>CC	p.D228P	missense	NA	F	35		Eastern Europe	Eastern Europe, NOS		NA	NA	NA	21158347
14894	14048	7-exon	39	T>G	p.S241A	missense	NA	F	35		Eastern Europe	Eastern Europe, NOS		NA	NA	NA	21158347
14894	14072	7-exon	24	del1	NA	FS	NA	F	35		Eastern Europe	Eastern Europe, NOS		NA	NA	NA	21158347
14870	13087	5-exon		A>C	p.Q136H	missense	NA				South America	Chile		NA	NA	NA	21247899
14870	13112	5-exon	25	C>G	p.L145V	missense	NA				South America	Chile		NA	NA	NA	21247899
14870	13121	5-exon	9	G>T	p.D148Y	missense	NA				South America	Chile		NA	NA	NA	21247899
14870	13206	5-exon	85	ins1	NA	FS	NA				South America	Chile		NA	NA	NA	21247899
14899	13130	5-exon		del2	NA	FS	NA	M	45		Eastern Europe	Eastern Europe, NOS		NA	NA	NA	21158347
14899	14007	7-exon	877	C>G	p.S227C	missense	NA	M	45		Eastern Europe	Eastern Europe, NOS		NA	NA	NA	21158347
14899	14033	7-exon	26	T>C	p.Y236H	missense	NA	M	45		Eastern Europe	Eastern Europe, NOS		NA	NA	NA	21158347
14899	14038	7-exon	5	del1	NA	FS	NA	M	45		Eastern Europe	Eastern Europe, NOS		NA	NA	NA	21158347
14899	14101	7-exon	63	A>T	p.E258D	missense	NA	M	45		Eastern Europe	Eastern Europe, NOS		NA	NA	NA	21158347
14895	14013	7-exon		G>C	p.C229S	missense	NA	F	60		Eastern Europe	Eastern Europe, NOS		NA	NA	NA	21158347
14895	14039	7-exon	26	T>G	p.C238G	missense	NA	F	60		Eastern Europe	Eastern Europe, NOS		NA	NA	NA	21158347
14895	14044	7-exon	5	C>G	p.N239K	missense	NA	F	60		Eastern Europe	Eastern Europe, NOS		NA	NA	NA	21158347
14895	14053	7-exon	9	C>G	p.C242W	missense	NA	F	60		Eastern Europe	Eastern Europe, NOS		NA	NA	NA	21158347
14895	14097	7-exon	44	T>A	p.L257Q	missense	NA	F	60		Eastern Europe	Eastern Europe, NOS		NA	NA	NA	21158347
14901	13117	5-exon		del1	NA	FS	NA	M	55		Eastern Europe	Eastern Europe, NOS		NA	NA	NA	21158347
14901	13134	5-exon	17	del1	NA	FS	NA	M	55		Eastern Europe	Eastern Europe, NOS		NA	NA	NA	21158347
14901	13155	5-exon	21	C>G	p.A159G	missense	NA	M	55		Eastern Europe	Eastern Europe, NOS		NA	NA	NA	21158347
14901	13335	6-exon	180	AG>CC	p.Q192P	missense	NA	M	55		Eastern Europe	Eastern Europe, NOS		NA	NA	NA	21158347
14901	13384	6-exon	49	C>T	p.D208D	silent	NA	M	55		Eastern Europe	Eastern Europe, NOS		NA	NA	NA	21158347
20755	14016	7-exon		C>T	p.T230I	missense	NA				NA	NA		NA	NA	NA	15057748
20755	14045	7-exon	29	A>G	p.S240G	missense	NA				NA	NA		NA	NA	NA	15057748
20755	14076	7-exon	31	C>T	p.P250L	missense	NA				NA	NA		NA	NA	NA	15057748
20755	14463	8-exon	387	T>G	p.L265R	missense	NA				NA	NA		NA	NA	NA	15057748
20755	14508	8-exon	45	G>A	p.R280K	missense	NA				NA	NA		NA	NA	NA	15057748
22753	13146	5-exon		G>T	p.R156L	missense	NA				Western Europe	Switzerland		NA	NA	NA	15731168
22753	13165	5-exon	19	C>G	p.I162M	missense	NA				Western Europe	Switzerland		NA	NA	NA	15731168
22753	13207	5-exon	42	C>T	p.C176C	silent	NA				Western Europe	Switzerland		NA	NA	NA	15731168
22753	13234	5-exon	27	C>A	p.S185R	missense	NA				Western Europe	Switzerland		NA	NA	NA	15731168
22753	14058	7-exon	824	G>A	p.G244D	missense	NA				Western Europe	Switzerland		NA	NA	NA	15731168
14902	14046	7-exon		G>C	p.S240T	missense	NA	M	61		Eastern Europe	Eastern Europe, NOS		NA	NA	NA	21158347
14902	14102	7-exon	56	G>T	p.D259Y	missense	NA	M	61		Eastern Europe	Eastern Europe, NOS		NA	NA	NA	21158347
14902	14109	7-exon	7	G>T	p.S261I	missense	NA	M	61		Eastern Europe	Eastern Europe, NOS		NA	NA	NA	21158347
14902	14525	8-exon	416	G>T	p.E286X	nonsense	NA	M	61		Eastern Europe	Eastern Europe, NOS		NA	NA	NA	21158347
14902	14575	8-exon	50	G>T	p.G302G	silent	NA	M	61		Eastern Europe	Eastern Europe, NOS		NA	NA	NA	21158347
14896	14030	7-exon		A>G	p.N235D	missense	NA	M	54		Eastern Europe	Eastern Europe, NOS		NA	NA	NA	21158347
14896	14052	7-exon	22	G>C	p.C242S	missense	NA	M	54		Eastern Europe	Eastern Europe, NOS		NA	NA	NA	21158347
14896	14075	7-exon	23	del1	NA	FS	NA	M	54		Eastern Europe	Eastern Europe, NOS		NA	NA	NA	21158347
14896	14533	8-exon	458	TC>CT	p.L289F	missense	NA	M	54		Eastern Europe	Eastern Europe, NOS		NA	NA	NA	21158347
14896	14542	8-exon	9	G>C	p.K291N	missense	NA	M	54		Eastern Europe	Eastern Europe, NOS		NA	NA	NA	21158347
8 (24%) multiple mutations are located in more than two exons
9375	13325	6-exon		G>A	p.A189T	missense	NA	M	70		Western Europe	Germany		NA	NA	NA	9450908
9375	14024	7-exon	699	ins1	NA	FS	NA	M	70		Western Europe	Germany		NA	NA	NA	9450908
9375	14465	8-exon	441	G>A	p.G266R	missense	NA	M	70		Western Europe	Germany		NA	NA	NA	9450908
11291	12010	i3-intron		C>T	NA	intronic	NA				NA	NA		NA	NA	NA	10408787
11291	12139	4-exon	129	G>T	p.R72L	missense	NA				NA	NA		NA	NA	NA	10408787
11291	14070	7-exon	1931	G>A	p.R248Q	missense	NA				NA	NA		NA	NA	NA	10408787
20753	13081	5-exon		T>C	p.F134F	silent	NA				NA	NA		NA	NA	NA	15057748
20753	13349	6-exon	268	G>A	p.V197M	missense	NA				NA	NA		NA	NA	NA	15057748
20753	14070	7-exon	721	G>C	p.R248P	missense	NA				NA	NA		NA	NA	NA	15057748
1027	13196	5-exon		G>A	p.V173M	missense	NA			Caucasian	Western Europe	Switzerland		NA	NA	NA	8439970
1027	13999	i6-intron	803	G>T	NA	splice	NA			Caucasian	Western Europe	Switzerland		NA	NA	NA	8439970
1027	14010	7-exon	11	A>G	p.D228G	missense	NA			Caucasian	Western Europe	Switzerland		NA	NA	NA	8439970
1027	14031	7-exon	21	A>G	p.N235S	missense	NA			Caucasian	Western Europe	Switzerland		NA	NA	NA	8439970
4856	13397	6-exon		C>T	p.R213X	nonsense	NA	F	55		Western Europe	France	Paris	NA	NA	NA	7881432
4856	14060	7-exon	663	G>A	p.G245S	missense	NA	F	55		Western Europe	France	Paris	NA	NA	NA	7881432
4856	17653	10-exon	3593	del1	NA	FS	NA	F	55		Western Europe	France	Paris	NA	NA	NA	7881432
4856	11	i11-intron	NA	G>A	NA	intronic	NA	F	55		Western Europe	France	Paris	NA	NA	NA	7881432
14897	13330	6-exon		T>G	p.P190P	silent	NA	F	56		Eastern Europe	Eastern Europe, NOS		NA	NA	NA	21158347
14897	14020	7-exon	690	C>A	p.T231T	silent	NA	F	56		Eastern Europe	Eastern Europe, NOS		NA	NA	NA	21158347
14897	14039	7-exon	19	T>G	p.C238G	missense	NA	F	56		Eastern Europe	Eastern Europe, NOS		NA	NA	NA	21158347
14897	14053	7-exon	14	C>G	p.C242W	missense	NA	F	56		Eastern Europe	Eastern Europe, NOS		NA	NA	NA	21158347
14897	14075	7-exon	22	C>G	p.P250A	missense	NA	F	56		Eastern Europe	Eastern Europe, NOS		NA	NA	NA	21158347
14897	14081	7-exon	6	C>G	p.L252V	missense	NA	F	56		Eastern Europe	Eastern Europe, NOS		NA	NA	NA	21158347
14897	14098	7-exon	17	G>A	p.L257L	silent	NA	F	56		Eastern Europe	Eastern Europe, NOS		NA	NA	NA	21158347
14897	14525	8-exon	427	GA>TT	p.E286L	missense	NA	F	56		Eastern Europe	Eastern Europe, NOS		NA	NA	NA	21158347
14890	13119	5-exon		TT>AA	p.V147E	missense	NA	F	59		Eastern Europe	Eastern Europe, NOS		NA	NA	NA	21158347
14890	14085	7-exon	966	C>A	p.T253N	missense	NA	F	59		Eastern Europe	Eastern Europe, NOS		NA	NA	NA	21158347
14890	14514	8-exon	429	GG>TC	p.R282L	missense	NA	F	59		Eastern Europe	Eastern Europe, NOS		NA	NA	NA	21158347
14890	14518	8-exon	4	C>G	p.R283R	silent	NA	F	59		Eastern Europe	Eastern Europe, NOS		NA	NA	NA	21158347
14890	14533	8-exon	15	T>C	p.N288N	silent	NA	F	59		Eastern Europe	Eastern Europe, NOS		NA	NA	NA	21158347
14890	14536	8-exon	3	C>A	p.L289L	silent	NA	F	59		Eastern Europe	Eastern Europe, NOS		NA	NA	NA	21158347
14890	14542	8-exon	6	G>C	p.K291N	missense	NA	F	59		Eastern Europe	Eastern Europe, NOS		NA	NA	NA	21158347
14890	14547	8-exon	5	GG>CC	p.G293A	missense	NA	F	59		Eastern Europe	Eastern Europe, NOS		NA	NA	NA	21158347
14890	14557	8-exon	10	C>G	p.H296Q	missense	NA	F	59		Eastern Europe	Eastern Europe, NOS		NA	NA	NA	21158347
14889	13134	5-exon		del1	NA	FS	NA	M	74		Eastern Europe	Eastern Europe, NOS		NA	NA	NA	21158347
14889	13136	5-exon	2	C>T	p.P153S	missense	NA	M	74		Eastern Europe	Eastern Europe, NOS		NA	NA	NA	21158347
14889	13172	5-exon	36	C>G	p.Q165E	missense	NA	M	74		Eastern Europe	Eastern Europe, NOS		NA	NA	NA	21158347
14889	13191	5-exon	19	A>G	p.E171G	missense	NA	M	74		Eastern Europe	Eastern Europe, NOS		NA	NA	NA	21158347
14889	13412	6-exon	221	G>C	p.V218L	missense	NA	M	74		Eastern Europe	Eastern Europe, NOS		NA	NA	NA	21158347
14889	14014	7-exon	602	T>C	p.C229C	silent	NA	M	74		Eastern Europe	Eastern Europe, NOS		NA	NA	NA	21158347
14889	14037	7-exon	23	T>G	p.M237R	missense	NA	M	74		Eastern Europe	Eastern Europe, NOS		NA	NA	NA	21158347
14889	14069	7-exon	32	CG>TT	p.R248L	missense	NA	M	74		Eastern Europe	Eastern Europe, NOS		NA	NA	NA	21158347
14889	14502	8-exon	433	del1	NA	FS	NA	M	74		Eastern Europe	Eastern Europe, NOS		NA	NA	NA	21158347
14889	14525	8-exon	23	del2	NA	FS	NA	M	74		Eastern Europe	Eastern Europe, NOS		NA	NA	NA	21158347
NA: Not available
